# Supplementary material for: Exploring differentially expressed genes of Staphylococcus aureus exposed to human tonsillar cells using RNA sequencing
Source: BMC Microbiol. 2023 Jul 12;23:185. doi: 10.1186/s12866-023-02919-5 (PMC10337072; doi:10.1186/s12866-023-02919-5)
Supplement: Supplementary file 1 — Supplementary Material 1 [file 12866_2023_2919_MOESM1_ESM.xlsx]

## Sheet: Sheet1
Table S1: Samples and RNA concentrations used in this study.
Replicate number	Sample ID	Group	RNA concentration (ng/µl) by Nanodrop	RNA sequencing performed
1st Biological replicates	S. aureus only _1h	C1h_Rep1	10.8	Yes
	S. aureus only _3h	C3h_Rep1	80.6	Yes
	S. aureus + tonsillar cells_1h	T1h_Rep1	45.8	Yes
	S. aureus + tonsillar cells_3h	T3h_Rep1	876	Yes
2nd Biological replicates	S. aureus only _1h	C1h_Rep2*	1.5	No*
	S. aureus only _3h	C3h_Rep2	31.6	Yes
	S. aureus + tonsillar cells_1h	T1h_Rep2	127.8	Yes
	S. aureus + tonsillar cells_3h	T3h_Rep2	404	Yes
3rd Biological replicates	S. aureus only _1h	C1h_Rep3	7	Yes
	S. aureus only _3h	C3h_Rep3	15.3	Yes
	S. aureus + tonsillar cells_1h	T1h_Rep3	23.2	Yes
	S. aureus + tonsillar cells_3h	T3h_Rep3	480	Yes
*This control sample had the lowest RNA concentration, did not reveal the presence of RNA after library preparation, and was therefore not processed for RNA sequencing.
