# Supplementary material for: Exploring differentially expressed genes of Staphylococcus aureus exposed to human tonsillar cells using RNA sequencing
Source: BMC Microbiol. 2023 Jul 12;23:185. doi: 10.1186/s12866-023-02919-5 (PMC10337072; doi:10.1186/s12866-023-02919-5)
Supplement: Supplementary file 2 — Supplementary Material 2 [file 12866_2023_2919_MOESM2_ESM.xlsx]

## Sheet: Sheet1
			Table S2: Summary of RNA-seq raw reads, and mapping efficacy. X represents the raw reads generated per library. Y represents the reads retrieved after filtering and removing low-quality bases and adaptor contaminations.
Group	RNA-Seq reads before (X) and after (Y) quality filtering and trimming		Mapping efficacy* (%)
	X	Y
C1h_Rep1	40,210,520	40,210,170	93
C3h_Rep1	36,355,999	33,882,141	89
T1h_Rep1	34,216,742	34,216,316	< 20
T3h_Rep1	41,855,924	39,522,800	63
C3h_Rep2	53,642,437	53,566,920	94
T1h_Rep2	49,011,990	49,011,329	<20
T3h_Rep2	40,504,599	33,350,138	55
C1h_Rep3	53,136,173	53,122,689	<20
C3h_Rep3	41,671,571	38,692,332	88
T1h_Rep3	45,491,307	45,416,993	<20
T3h_Rep3	41,044,431	41,043,179	75
*The reference genome used in this study is S. aureus TR145. The mapping efficiency percentage represents the uniquely mapped reads against the S. aureus genome. All the other unmapped reads, especially in samples treated with host cells contained RNA reads from eukaryotic cells, which were eliminated bioinformatically.
