# Supplementary material for: Exploring differentially expressed genes of Staphylococcus aureus exposed to human tonsillar cells using RNA sequencing
Source: BMC Microbiol. 2023 Jul 12;23:185. doi: 10.1186/s12866-023-02919-5 (PMC10337072; doi:10.1186/s12866-023-02919-5)
Supplement: Supplementary file 3 — Supplementary Material 3 [file 12866_2023_2919_MOESM3_ESM.xlsx]

## Sheet: Sheet1
								Table S3. Four hundred and thirty differentially expressed genes (DEGs) identified in S. aureus after 1h of exposure with tonsillar cells identified by RNA-seq. Out of 430 only 310 genes were pre-annotated. Out of 310 DEGs, 105 were identified as uniquely expressed genes only at 1h (gene name marked in bold) and the remaining 205 as commonly shared DEGs between two exposure time points.
transcript_id	log2FoldChange	pvalue	padj	gene name
t145_t084_12690_gene	9.55	4.3e-19	1.4e-17	NA
t145_t084_04400_gene	9.33	8.3e-20	2.9e-18	leuB
t145_t084_04390_gene	8.66	3.1e-26	1.9e-24	leuC
t145_t084_04410_gene	8.43	1.1e-29	8.9e-28	leuA_1
t145_t084_04430_gene	8.42	1.9e-18	5.6e-17	ilvH
t145_t084_04420_gene	8.18	1.1e-35	1.5e-33	ilvC
t145_t084_12680_gene	7.97	2.5e-16	5.7e-15	NA
t145_t084_23200_gene	7.45	2.7e-38	4e-36	salL
t145_t084_19190_gene	7.45	4e-39	7.3e-37	metP_2
t145_t084_23210_gene	7.32	3.9e-47	9.2e-45	NA
t145_t084_11060_gene	7.31	4.6e-09	4e-08	thrC
t145_t084_11070_gene	7.24	3.2e-31	3.2e-29	nadX
t145_t084_03490_gene	7.2	6.3e-14	1e-12	czrA
t145_t084_07330_gene	6.92	1.1e-55	3.8e-53	NA
t145_t084_10440_gene	6.89	1.2e-28	8.2e-27	dapA
t145_t084_11050_gene	6.85	8.6e-22	3.4e-20	thrB_1
t145_t084_21540_gene	6.82	3.2e-11	3.9e-10	NA
t145_t084_10420_gene	6.69	1.6e-26	9.7e-25	dapH_1
t145_t084_23220_gene	6.59	3.8e-77	4.6e-74	ykoD_2
t145_t084_10450_gene	6.54	8.4e-29	6.1e-27	asd
t145_t084_10430_gene	6.5	2.6e-30	2.3e-28	dapB
t145_t084_24480_gene	6.47	1e-19	3.5e-18	NA
t145_t084_04440_gene	6.29	3.5e-119	8.2e-116	ilvB
t145_t084_23240_gene	6.28	4e-37	5.5e-35	NA
t145_t084_04380_gene	6.27	9e-15	1.6e-13	leuD
t145_t084_19200_gene	6.24	2.2e-54	6.6e-52	metN
t145_t084_10410_gene	6.09	4e-23	1.9e-21	scmP_2
t145_t084_21270_gene	6.08	5.3e-22	2.1e-20	carA_2
t145_t084_04630_gene	6.04	2.7e-14	4.5e-13	NA
t145_t084_11080_gene	5.95	2.5e-17	6.7e-16	yclM
t145_t084_19180_gene	5.84	5.1e-58	2e-55	metQ_2
t145_t084_10460_gene	5.84	9.7e-24	4.6e-22	lysC
t145_t084_21280_gene	5.81	4.1e-19	1.3e-17	lcfB
t145_t084_04450_gene	5.8	4.1e-67	2.4e-64	ilvD
t145_t084_24340_gene	5.8	7.8e-35	9.3e-33	NA
t145_t084_07320_gene	5.57	3e-22	1.2e-20	serA
t145_t084_14530_gene	5.55	4e-22	1.6e-20	oppF_2
t145_t084_19970_gene	5.49	5.1e-15	9.6e-14	metC
t145_t084_10400_gene	5.42	1e-21	4e-20	alr1_2
t145_t084_23230_gene	5.41	4.3e-51	1.1e-48	ykoC
t145_t084_01780_gene	5.2	3.8e-74	3e-71	panS
t145_t084_04370_gene	5.19	4.1e-15	8e-14	ilvA
t145_t084_14520_gene	5.11	1.8e-33	1.8e-31	dppE_2
t145_t084_23390_gene	5.06	0.0011	0.0036	icaD
t145_t084_21550_gene	4.91	2.4e-10	2.5e-09	NA
t145_t084_19980_gene	4.8	4.1e-15	8e-14	yitJ
t145_t084_03480_gene	4.72	2.6e-11	3.1e-10	czcD_1
t145_t084_19810_gene	4.65	6.4e-08	4.7e-07	NA
t145_t084_10390_gene	4.64	1.4e-30	1.3e-28	lysA
t145_t084_22840_gene	4.64	2e-20	7.4e-19	hutH
t145_t084_17830_gene	4.55	4.8e-10	4.7e-09	NA
t145_t084_14540_gene	4.53	2.5e-16	5.6e-15	oppD_2
t145_t084_20120_gene	4.53	5e-07	3.3e-06	efeM
t145_t084_21170_gene	4.36	0.0044	0.012	fruA_2
t145_t084_20130_gene	4.29	6e-09	5.1e-08	ydaF
t145_t084_04550_gene	4.28	3.3e-11	3.9e-10	nrgA
t145_t084_24040_gene	4.28	1.2e-27	8.5e-26	yhdG
t145_t084_14560_gene	4.24	1.3e-35	1.6e-33	oppB_2
t145_t084_21530_gene	4.2	7.1e-19	2.3e-17	NA
t145_t084_14140_gene	4.18	1.9e-16	4.4e-15	NA
t145_t084_14290_gene	4.16	4.9e-31	4.6e-29	acp
t145_t084_15470_gene	4.12	6.5e-08	4.8e-07	argO
t145_t084_24450_gene	4.12	8.5e-08	6.1e-07	ldhD_1
t145_t084_15320_gene	4.1	3.8e-24	1.8e-22	metQ_1
t145_t084_24670_gene	4.03	2.7e-17	7.3e-16	NA
t145_t084_14550_gene	4	3e-62	1.4e-59	oppC_2
t145_t084_02130_gene	4	1.9e-29	1.4e-27	ydbM
t145_t084_19960_gene	4	1.7e-09	1.5e-08	metI
t145_t084_23350_gene	3.93	1.2e-11	1.5e-10	lipA_2
t145_t084_20240_gene	3.91	0.0029	0.0087	NA
t145_t084_22820_gene	3.9	8.8e-34	9.6e-32	NA
t145_t084_21290_gene	3.89	0.005	0.014	caiA
t145_t084_19990_gene	3.8	1e-12	1.4e-11	metE
t145_t084_18000_gene	3.8	5.3e-25	2.9e-23	sdrC
t145_t084_11540_gene	3.8	0.004	0.011	NA
t145_t084_24680_gene	3.77	7.2e-09	6.1e-08	NA
t145_t084_21830_gene	3.77	1.5e-06	9e-06	nrtD
t145_t084_16260_gene	3.73	6.8e-47	1.5e-44	hisC_2
t145_t084_10360_gene	3.7	8.9e-13	1.2e-11	NA
t145_t084_23250_gene	3.66	9e-16	1.9e-14	NA
t145_t084_02360_gene	3.65	0.0001	0.00043	NA
t145_t084_22270_gene	3.65	4.7e-08	3.6e-07	butA
t145_t084_11010_gene	3.65	8.3e-30	6.8e-28	katA
t145_t084_07190_gene	3.59	2.9e-20	1.1e-18	aroA_1
t145_t084_15330_gene	3.57	5.2e-12	6.6e-11	metP_1
t145_t084_19100_gene	3.56	2.2e-27	1.4e-25	gltA
t145_t084_02890_gene	3.55	1.4e-06	8.3e-06	adhR
t145_t084_23600_gene	3.55	1.6e-22	6.8e-21	NA
t145_t084_01710_gene	3.51	1.9e-29	1.4e-27	yghA
t145_t084_07220_gene	3.44	0.015	0.035	acuA
t145_t084_11340_gene	3.42	4.6e-09	4e-08	glnR
t145_t084_14490_gene	3.42	4.5e-05	0.0002	oppD_1
t145_t084_01800_gene	3.42	5.9e-13	8.5e-12	NA
t145_t084_14080_gene	3.41	4.1e-06	2.2e-05	NA
t145_t084_01790_gene	3.39	2.8e-41	5.6e-39	NA
t145_t084_20070_gene	3.38	2e-15	4e-14	NA
t145_t084_14090_gene	3.38	1.4e-05	7.1e-05	NA
t145_t084_14100_gene	3.34	1.9e-13	2.9e-12	NA
t145_t084_00290_gene	3.34	4.8e-14	7.8e-13	abgT
t145_t084_20230_gene	3.27	0.0047	0.013	ulaC
t145_t084_22420_gene	3.26	2.4e-10	2.5e-09	spa
t145_t084_06900_gene	3.26	1.2e-09	1.1e-08	ribBA
t145_t084_05550_gene	3.2	9.7e-14	1.5e-12	bcp
t145_t084_03610_gene	3.19	4.8e-17	1.2e-15	abgB
t145_t084_22800_gene	3.18	2.9e-14	4.9e-13	metXA
t145_t084_06450_gene	3.18	0.0023	0.007	NA
t145_t084_21490_gene	3.15	1.5e-06	8.9e-06	NA
t145_t084_11180_gene	3.14	0.0021	0.0067	NA
t145_t084_15340_gene	3.13	4.5e-10	4.4e-09	metN2
t145_t084_21520_gene	3.1	8.2e-13	1.2e-11	ggt
t145_t084_24110_gene	3.1	1.4e-07	9.9e-07	cocE
t145_t084_24310_gene	3.04	2.2e-15	4.4e-14	NA
t145_t084_21180_gene	3.03	0.00087	0.003	NA
t145_t084_14500_gene	3.02	0.0005	0.0018	oppC_1
t145_t084_20370_gene	3.02	4.4e-20	1.5e-18	ybbH_2
t145_t084_19600_gene	3.01	0.00012	0.0005	NA
t145_t084_22810_gene	3.01	1.4e-08	1.1e-07	NA
t145_t084_19110_gene	2.99	9e-07	5.7e-06	hdfR_2
t145_t084_14870_gene	2.99	3.7e-20	1.3e-18	NA
t145_t084_18070_gene	2.98	9.4e-05	0.00041	NA
t145_t084_11000_gene	2.96	9.8e-06	5e-05	rpmG2_2
t145_t084_21850_gene	2.95	0.012	0.028	NA
t145_t084_06890_gene	2.95	3.6e-07	2.3e-06	ribE
t145_t084_09320_gene	2.93	3.3e-10	3.3e-09	NA
t145_t084_21840_gene	2.93	3.1e-10	3.1e-09	NA
t145_t084_19730_gene	2.92	2.5e-13	3.8e-12	nfrA
t145_t084_02470_gene	2.92	2.2e-05	0.00011	NA
t145_t084_15980_gene	2.92	5.3e-11	6.1e-10	hpf
t145_t084_01420_gene	2.89	2.7e-09	2.4e-08	NA
t145_t084_20110_gene	2.88	8.6e-14	1.4e-12	efeN
t145_t084_06690_gene	2.87	3.3e-11	3.9e-10	yvgN_1
t145_t084_21810_gene	2.86	0.00032	0.0012	ssuC
t145_t084_21800_gene	2.86	0.0055	0.015	NA
t145_t084_20220_gene	2.86	0.00011	0.00048	NA
t145_t084_07450_gene	2.85	0.00062	0.0022	NA
t145_t084_00650_gene	2.85	7.5e-15	1.4e-13	NA
t145_t084_23300_gene	2.84	0.0033	0.0095	hisB
t145_t084_04890_gene	2.83	1.2e-06	7.2e-06	NA
t145_t084_00260_gene	2.82	1.8e-05	8.8e-05	NA
t145_t084_14480_gene	2.82	0.0062	0.017	oppF_1
t145_t084_24320_gene	2.81	5.3e-16	1.1e-14	NA
t145_t084_06880_gene	2.8	4.2e-08	3.3e-07	ribD
t145_t084_23280_gene	2.79	1.6e-07	1.1e-06	hisD
t145_t084_01850_gene	2.79	0.0081	0.021	NA
t145_t084_11040_gene	2.79	1.7e-14	2.9e-13	NA
t145_t084_19400_gene	2.78	0.00021	0.00085	lpl2_4
t145_t084_04730_gene	2.78	3e-07	2e-06	dapE
t145_t084_18110_gene	2.77	1.8e-10	2e-09	hchA
t145_t084_24690_gene	2.77	2.3e-25	1.3e-23	lipR
t145_t084_06150_gene	2.76	5.1e-14	8.3e-13	traP
t145_t084_23270_gene	2.73	0.00037	0.0014	hisG
t145_t084_16920_gene	2.72	2.1e-05	9.9e-05	wecD
t145_t084_23860_gene	2.72	9.6e-13	1.3e-11	bsaA_2
t145_t084_10950_gene	2.72	0.0048	0.013	NA
t145_t084_18060_gene	2.72	5.2e-15	9.8e-14	ppaX
t145_t084_10490_gene	2.71	0.02	0.045	pstS
t145_t084_18080_gene	2.7	1.2e-25	7.3e-24	ilvE
t145_t084_06090_gene	2.69	1.5e-12	2.1e-11	prsA
t145_t084_00270_gene	2.68	4.5e-06	2.4e-05	NA
t145_t084_23790_gene	2.66	8e-05	0.00035	NA
t145_t084_04970_gene	2.65	1.5e-16	3.6e-15	aldH1
t145_t084_14370_gene	2.65	6.6e-11	7.5e-10	NA
t145_t084_01410_gene	2.64	0.00069	0.0024	hrtA_1
t145_t084_11330_gene	2.63	1.7e-07	1.2e-06	glnA
t145_t084_24440_gene	2.62	2.1e-13	3.2e-12	bacF
t145_t084_21680_gene	2.62	9.2e-07	5.8e-06	yecD
t145_t084_14380_gene	2.61	3e-07	2e-06	yjbK
t145_t084_21870_gene	2.61	0.00081	0.0028	aldA
t145_t084_24520_gene	2.6	7.2e-08	5.3e-07	ydfJ
t145_t084_10740_gene	2.59	1.9e-08	1.5e-07	NA
t145_t084_03620_gene	2.56	1.6e-12	2.1e-11	NA
t145_t084_00870_gene	2.55	8.2e-16	1.7e-14	NA
t145_t084_14390_gene	2.53	3.8e-13	5.5e-12	yjbI
t145_t084_20080_gene	2.53	1.9e-15	3.8e-14	tatAy
t145_t084_01220_gene	2.52	9.7e-05	0.00041	NA
t145_t084_23990_gene	2.51	8e-25	4.2e-23	acsA_2
t145_t084_16280_gene	2.5	9.7e-15	1.7e-13	opuBA
t145_t084_05560_gene	2.5	5.4e-13	7.8e-12	ghrB_1
t145_t084_19090_gene	2.49	8.5e-10	8.1e-09	gltB
t145_t084_19370_gene	2.49	0.016	0.038	lpl2_2
t145_t084_24490_gene	2.48	8.3e-11	9.5e-10	NA
t145_t084_20440_gene	2.47	1.4e-08	1.1e-07	NA
t145_t084_17130_gene	2.47	1.1e-05	5.8e-05	NA
t145_t084_15930_gene	2.46	1.1e-05	5.6e-05	NA
t145_t084_04540_gene	2.45	0.00051	0.0019	yeeD
t145_t084_02900_gene	2.44	6.4e-10	6.2e-09	NA
t145_t084_13870_gene	2.43	0.0079	0.021	NA
t145_t084_02180_gene	2.42	0.00067	0.0024	fdhD
t145_t084_00890_gene	2.41	5.6e-08	4.2e-07	tcyC_1
t145_t084_07940_gene	2.41	9.4e-08	6.8e-07	NA
t145_t084_06460_gene	2.4	1.4e-06	8.3e-06	NA
t145_t084_23970_gene	2.4	0.00063	0.0022	NA
t145_t084_23310_gene	2.38	0.0036	0.01	hisH
t145_t084_07470_gene	2.37	3e-10	3.1e-09	NA
t145_t084_23260_gene	2.36	2.7e-07	1.8e-06	hisZ
t145_t084_04930_gene	2.36	4.2e-15	8.2e-14	NA
t145_t084_21100_gene	2.35	1.2e-22	5.1e-21	tarJ'
t145_t084_06630_gene	2.35	0.00014	0.00058	NA
t145_t084_24920_gene	2.34	0.00051	0.0019	NA
t145_t084_14430_gene	2.34	8.4e-18	2.4e-16	mecA
t145_t084_08200_gene	2.33	2.4e-06	1.4e-05	fgd_1
t145_t084_13350_gene	2.33	1.2e-10	1.4e-09	NA
t145_t084_21670_gene	2.32	3.8e-08	2.9e-07	ipdC
t145_t084_19380_gene	2.31	0.0092	0.024	NA
t145_t084_01310_gene	2.31	3e-06	1.6e-05	paiA
t145_t084_14360_gene	2.29	3.3e-10	3.3e-09	yjbM
t145_t084_23320_gene	2.28	0.0099	0.025	hisA
t145_t084_11020_gene	2.28	3.1e-09	2.8e-08	lysP_2
t145_t084_20090_gene	2.28	1.9e-05	9.1e-05	tatC2
t145_t084_10670_gene	2.27	0.0048	0.013	trpC
t145_t084_17990_gene	2.27	0.0014	0.0044	sdrD
t145_t084_10760_gene	2.27	2.5e-09	2.2e-08	msrA1
t145_t084_24470_gene	2.27	2.3e-12	3e-11	copA
t145_t084_11370_gene	2.25	2.5e-07	1.7e-06	bsaA_1
t145_t084_06770_gene	2.25	1.2e-13	1.8e-12	tal
t145_t084_18440_gene	2.25	2.9e-08	2.3e-07	gabR
t145_t084_16550_gene	2.21	0.013	0.032	NA
t145_t084_21820_gene	2.2	0.00077	0.0027	cmpC
t145_t084_16230_gene	2.2	6.4e-09	5.4e-08	dtpT
t145_t084_21150_gene	2.19	0.015	0.035	gatC_2
t145_t084_09360_gene	2.19	2.1e-09	1.9e-08	zwf
t145_t084_01700_gene	2.18	1.1e-05	5.4e-05	scmP_1
t145_t084_18390_gene	2.18	0.0017	0.0055	mcsA
t145_t084_16250_gene	2.18	7.3e-13	1e-11	NA
t145_t084_15940_gene	2.17	2.9e-05	0.00014	yfbR
t145_t084_23290_gene	2.17	1.3e-05	6.4e-05	hisC_3
t145_t084_15410_gene	2.16	1.2e-06	7.2e-06	ydbP
t145_t084_04640_gene	2.16	3.1e-12	4e-11	yafV
t145_t084_19610_gene	2.16	0.0025	0.0076	NA
t145_t084_01470_gene	2.15	1.7e-09	1.5e-08	aaeA
t145_t084_10160_gene	2.15	2.8e-24	1.4e-22	msrA2
t145_t084_21420_gene	2.14	3.4e-06	1.8e-05	NA
t145_t084_09640_gene	2.14	1.3e-05	6.3e-05	rpsA
t145_t084_24650_gene	2.13	3.8e-06	2e-05	ydaP
t145_t084_00840_gene	2.12	5.1e-07	3.3e-06	gpmA_1
t145_t084_18130_gene	2.12	2.3e-11	2.8e-10	scmP_3
t145_t084_14570_gene	2.12	0.018	0.042	NA
t145_t084_21110_gene	2.11	1.3e-18	3.8e-17	tarI2
t145_t084_19590_gene	2.11	0.00022	0.00087	qorB
t145_t084_16670_gene	2.11	0.00013	0.00055	NA
t145_t084_07590_gene	2.11	1.3e-06	7.7e-06	citZ
t145_t084_07310_gene	2.11	1.1e-10	1.2e-09	gph_1
t145_t084_24500_gene	2.11	4.3e-05	0.0002	rocA
t145_t084_24870_gene	2.11	0.0023	0.007	mhqD
t145_t084_19640_gene	2.1	0.0013	0.0042	NA
t145_t084_19390_gene	2.1	0.02	0.046	lpl2_3
t145_t084_23450_gene	2.09	0.00046	0.0017	NA
t145_t084_20400_gene	2.06	0.0016	0.005	sglT
t145_t084_06520_gene	2.06	0.00038	0.0014	NA
t145_t084_00880_gene	2.05	0.0038	0.011	tcyB
t145_t084_21090_gene	2.05	1.1e-14	2e-13	tarK
t145_t084_07350_gene	2.05	4.1e-06	2.2e-05	glpQ_1
t145_t084_23620_gene	2.04	8.1e-13	1.1e-11	NA
t145_t084_11410_gene	2.04	5.1e-07	3.3e-06	glpD
t145_t084_07230_gene	2.03	0.00063	0.0023	acsA_1
t145_t084_01480_gene	2.03	1.3e-06	7.7e-06	mdtD
t145_t084_17170_gene	2.03	0.0024	0.0074	mntA
t145_t084_02870_gene	2.02	0.00074	0.0026	NA
t145_t084_12760_gene	2.02	0.014	0.033	argF
t145_t084_22600_gene	2.01	0.014	0.033	NA
t145_t084_10190_gene	2	0.00066	0.0023	NA
t145_t084_12890_gene	-2	0.0012	0.004	NA
t145_t084_18680_gene	-2	4e-17	1e-15	hpt
t145_t084_12590_gene	-2.01	5.1e-15	9.6e-14	murD
t145_t084_13450_gene	-2.02	1.7e-08	1.4e-07	pdhD
t145_t084_07900_gene	-2.03	7.7e-08	5.6e-07	fpgS
t145_t084_11810_gene	-2.04	9.7e-17	2.4e-15	uppS
t145_t084_16380_gene	-2.04	1.5e-05	7.2e-05	queD
t145_t084_08150_gene	-2.05	1.6e-16	3.8e-15	NA
t145_t084_22400_gene	-2.05	0.012	0.03	yfhA
t145_t084_13960_gene	-2.06	1.6e-08	1.3e-07	menH
t145_t084_01980_gene	-2.06	1e-05	5.1e-05	odh
t145_t084_22300_gene	-2.07	2.2e-05	0.00011	sbnH
t145_t084_11620_gene	-2.08	8.6e-15	1.5e-13	NA
t145_t084_12030_gene	-2.09	5.7e-06	2.9e-05	rpsP
t145_t084_11830_gene	-2.11	1.5e-08	1.2e-07	pyrH
t145_t084_11680_gene	-2.11	9.2e-05	0.0004	rpsO
t145_t084_18200_gene	-2.12	2.4e-09	2.1e-08	rpoB
t145_t084_16950_gene	-2.13	2.2e-07	1.5e-06	NA
t145_t084_12490_gene	-2.13	6.2e-12	7.9e-11	ileS
t145_t084_21980_gene	-2.14	0.018	0.042	NA
t145_t084_19550_gene	-2.14	0.0085	0.022	ssl4_2
t145_t084_06360_gene	-2.17	3.9e-05	0.00018	NA
t145_t084_18140_gene	-2.17	1.3e-06	7.7e-06	tuf
t145_t084_17780_gene	-2.18	2.9e-06	1.6e-05	NA
t145_t084_13040_gene	-2.18	2e-09	1.8e-08	pheT
t145_t084_08460_gene	-2.19	3e-14	5e-13	aroE
t145_t084_17790_gene	-2.2	1.8e-10	1.9e-09	NA
t145_t084_16850_gene	-2.21	6.2e-05	0.00028	NA
t145_t084_02650_gene	-2.21	3.2e-07	2.1e-06	rplR
t145_t084_12460_gene	-2.22	8.5e-05	0.00037	lspA
t145_t084_08320_gene	-2.22	3.8e-16	8.4e-15	NA
t145_t084_02330_gene	-2.23	0.00012	0.0005	cntE_2
t145_t084_08410_gene	-2.24	4.3e-05	0.00019	entA
t145_t084_13050_gene	-2.25	2.5e-06	1.4e-05	pheS
t145_t084_01130_gene	-2.27	0.018	0.043	NA
t145_t084_02820_gene	-2.3	3.5e-08	2.7e-07	rpsI
t145_t084_00400_gene	-2.3	8.6e-05	0.00037	cntE_1
t145_t084_02660_gene	-2.31	3e-06	1.6e-05	rpsE
t145_t084_18190_gene	-2.32	5.4e-08	4.1e-07	rpoC
t145_t084_02640_gene	-2.33	1.3e-05	6.3e-05	rplF
t145_t084_03780_gene	-2.33	1.4e-07	1e-06	ywlC
t145_t084_18180_gene	-2.35	1.6e-12	2.1e-11	rplGB
t145_t084_11610_gene	-2.35	1.8e-27	1.2e-25	phaB
t145_t084_22610_gene	-2.35	3.3e-07	2.2e-06	dus
t145_t084_15580_gene	-2.35	0.00056	0.002	NA
t145_t084_16390_gene	-2.36	2.6e-12	3.5e-11	queE_2
t145_t084_18160_gene	-2.36	1.4e-09	1.3e-08	rpsG
t145_t084_02810_gene	-2.37	3.5e-09	3.1e-08	rplM
t145_t084_10320_gene	-2.4	1.7e-07	1.2e-06	brnQ_1
t145_t084_09960_gene	-2.41	3.4e-06	1.9e-05	NA
t145_t084_06030_gene	-2.41	2.9e-17	7.7e-16	NA
t145_t084_00390_gene	-2.41	3.2e-05	0.00015	cntF
t145_t084_17690_gene	-2.43	1.1e-06	6.9e-06	NA
t145_t084_01990_gene	-2.44	4.2e-09	3.6e-08	mleN_2
t145_t084_03670_gene	-2.45	2.3e-10	2.4e-09	pyrG
t145_t084_17510_gene	-2.45	0.00012	0.00051	NA
t145_t084_17700_gene	-2.46	4.2e-16	9.2e-15	NA
t145_t084_13540_gene	-2.46	1e-05	5.1e-05	ythB
t145_t084_02630_gene	-2.47	6.3e-08	4.7e-07	rpsH
t145_t084_11800_gene	-2.47	7.5e-13	1.1e-11	NA
t145_t084_11760_gene	-2.47	1.4e-17	3.8e-16	rimP
t145_t084_22310_gene	-2.48	1.7e-05	8.2e-05	garL
t145_t084_24350_gene	-2.49	9.8e-10	9.3e-09	isaA
t145_t084_11110_gene	-2.5	0.00012	0.00049	nucH
t145_t084_03740_gene	-2.5	7.9e-08	5.8e-07	rpmE2
t145_t084_13430_gene	-2.51	0.0026	0.0079	puuR
t145_t084_18150_gene	-2.53	1.6e-10	1.7e-09	fusA
t145_t084_12600_gene	-2.56	4.6e-16	9.9e-15	mraY
t145_t084_07410_gene	-2.56	1.5e-05	7.3e-05	yfcA
t145_t084_01550_gene	-2.58	1.2e-18	3.8e-17	gltS
t145_t084_18770_gene	-2.59	1.5e-10	1.6e-09	rplY
t145_t084_09950_gene	-2.61	3.8e-17	9.8e-16	rlmL
t145_t084_03770_gene	-2.65	1.5e-11	1.9e-10	prmC
t145_t084_02580_gene	-2.65	6e-08	4.5e-07	rpsQ
t145_t084_12360_gene	-2.65	1.3e-10	1.4e-09	NA
t145_t084_12450_gene	-2.66	4.8e-20	1.7e-18	rluD_2
t145_t084_03750_gene	-2.67	3e-14	4.9e-13	tdk
t145_t084_11740_gene	-2.69	7.7e-15	1.4e-13	NA
t145_t084_18170_gene	-2.71	5.5e-16	1.2e-14	rpsL
t145_t084_11750_gene	-2.71	2e-25	1.2e-23	nusA
t145_t084_13160_gene	-2.71	2.7e-12	3.6e-11	NA
t145_t084_13550_gene	-2.73	9.6e-06	4.9e-05	ythA
t145_t084_18250_gene	-2.73	7.1e-15	1.3e-13	rplK
t145_t084_08130_gene	-2.74	6.3e-08	4.7e-07	hisS
t145_t084_02510_gene	-2.74	1.1e-12	1.5e-11	rplW
t145_t084_07840_gene	-2.75	9.1e-09	7.6e-08	NA
t145_t084_07970_gene	-2.76	1e-06	6.4e-06	rplU
t145_t084_14040_gene	-2.78	3.2e-15	6.3e-14	catD
t145_t084_02600_gene	-2.79	6.5e-12	8.3e-11	rplX
t145_t084_00380_gene	-2.81	3.6e-06	2e-05	cntD
t145_t084_04770_gene	-2.83	6.8e-05	0.0003	chp
t145_t084_01230_gene	-2.83	2.4e-05	0.00011	treP_1
t145_t084_00370_gene	-2.84	0.0005	0.0018	cntC
t145_t084_02520_gene	-2.85	2.2e-09	2e-08	rplB
t145_t084_02620_gene	-2.86	1.5e-10	1.6e-09	rpsZ
t145_t084_10870_gene	-2.86	1.6e-10	1.7e-09	opuD_2
t145_t084_20990_gene	-2.87	1.2e-06	7.5e-06	lrgB
t145_t084_02610_gene	-2.88	2.8e-11	3.3e-10	rplE
t145_t084_11850_gene	-2.91	2.2e-19	7.2e-18	rpsB
t145_t084_13320_gene	-2.92	2.1e-19	7e-18	typA
t145_t084_02590_gene	-2.95	2.8e-11	3.3e-10	rplN
t145_t084_10980_gene	-2.95	5.9e-10	5.7e-09	guaC
t145_t084_02530_gene	-2.96	5.1e-12	6.5e-11	rpsS
t145_t084_11720_gene	-2.97	5.3e-39	9.1e-37	infB
t145_t084_15590_gene	-2.97	0.0001	0.00044	emp
t145_t084_13420_gene	-2.97	3.8e-07	2.5e-06	potA
t145_t084_07980_gene	-2.98	3.8e-07	2.5e-06	NA
t145_t084_03760_gene	-3	9.9e-23	4.5e-21	prfA
t145_t084_11730_gene	-3.02	5e-18	1.5e-16	rplGA
t145_t084_14070_gene	-3.02	0.00052	0.0019	NA
t145_t084_07920_gene	-3.04	2.1e-05	0.0001	NA
t145_t084_13410_gene	-3.05	9.5e-09	7.9e-08	potB
t145_t084_16510_gene	-3.05	2.2e-06	1.2e-05	ydjF
t145_t084_22750_gene	-3.06	5.2e-15	9.8e-14	purA
t145_t084_16370_gene	-3.06	8e-21	3e-19	queC
t145_t084_07990_gene	-3.06	1.4e-06	8.3e-06	rpmA
t145_t084_08140_gene	-3.07	1.6e-13	2.4e-12	aspS
t145_t084_18240_gene	-3.15	2.8e-13	4.1e-12	rplA
t145_t084_00030_gene	-3.16	3.7e-10	3.7e-09	fnbB
t145_t084_02550_gene	-3.19	6.2e-14	9.9e-13	rpsC
t145_t084_07360_gene	-3.21	3.1e-21	1.2e-19	rpsD
t145_t084_02490_gene	-3.21	3.9e-12	5.1e-11	rplC
t145_t084_02480_gene	-3.27	8.5e-11	9.6e-10	rpsJ
t145_t084_12000_gene	-3.28	4.8e-14	7.8e-13	rplS
t145_t084_02570_gene	-3.29	9.2e-14	1.4e-12	rpmC
t145_t084_02540_gene	-3.31	4.4e-16	9.7e-15	rplV
t145_t084_16140_gene	-3.37	1.3e-05	6.5e-05	yclQ
t145_t084_19880_gene	-3.49	9.3e-12	1.2e-10	rpsR
t145_t084_03160_gene	-3.49	1.1e-38	1.7e-36	NA
t145_t084_00020_gene	-3.5	1.4e-07	1e-06	fnbA
t145_t084_19900_gene	-3.51	6.9e-15	1.3e-13	rpsF
t145_t084_02500_gene	-3.53	3.2e-13	4.7e-12	rplD
t145_t084_19890_gene	-3.56	3.9e-13	5.7e-12	ssbA_2
t145_t084_04790_gene	-3.58	0.00016	0.00066	hlb_2
t145_t084_07740_gene	-3.6	9e-08	6.5e-07	rpmI
t145_t084_13390_gene	-3.62	1.6e-12	2.1e-11	potD
t145_t084_12440_gene	-3.62	1.4e-17	4e-16	pyrR
t145_t084_00820_gene	-3.63	2.8e-10	2.8e-09	sbi
t145_t084_14650_gene	-3.64	0.011	0.027	leuA_2
t145_t084_21660_gene	-3.65	1.1e-34	1.2e-32	ptsG_3
t145_t084_02560_gene	-3.69	4.6e-16	9.9e-15	rplP
t145_t084_13140_gene	-3.7	5.9e-09	5e-08	isdB
t145_t084_18230_gene	-3.72	1.1e-16	2.7e-15	rplJ
t145_t084_07750_gene	-3.73	2.7e-11	3.2e-10	rplT
t145_t084_01020_gene	-3.73	0.0085	0.022	nasE
t145_t084_07730_gene	-3.76	3.8e-17	9.9e-16	infC
t145_t084_04120_gene	-3.76	7.7e-17	1.9e-15	cshA
t145_t084_13400_gene	-3.81	4e-10	4e-09	ydcV
t145_t084_18220_gene	-3.89	5.3e-17	1.3e-15	rplL
t145_t084_09970_gene	-3.92	2.1e-14	3.5e-13	NA
t145_t084_12020_gene	-3.96	1.8e-17	4.9e-16	rimM
t145_t084_04760_gene	-3.99	1.3e-24	6.5e-23	hlb_1
t145_t084_12010_gene	-4	1.2e-13	1.8e-12	trmD
t145_t084_21410_gene	-4.06	1.5e-14	2.6e-13	NA
t145_t084_15300_gene	-4.15	2.3e-16	5.2e-15	NA
t145_t084_17230_gene	-4.23	2.7e-05	0.00013	mrpC
t145_t084_12380_gene	-4.27	1e-17	2.9e-16	pyrF
t145_t084_15600_gene	-4.32	1.1e-06	6.6e-06	NA
t145_t084_12390_gene	-4.37	2.8e-24	1.4e-22	carB
t145_t084_12370_gene	-4.37	5.8e-30	5e-28	pyrE
t145_t084_12400_gene	-4.55	1.8e-22	7.7e-21	carA_1
t145_t084_21000_gene	-4.59	1.3e-13	1.9e-12	lrgA
t145_t084_12410_gene	-4.75	5.8e-18	1.7e-16	pyrC
t145_t084_21320_gene	-4.95	7.9e-17	2e-15	NA
t145_t084_02000_gene	-5.06	1.4e-25	7.9e-24	ssaA2
t145_t084_12420_gene	-5.21	1.3e-18	3.8e-17	pyrB
t145_t084_12430_gene	-5.21	8.3e-23	3.8e-21	pyrP
t145_t084_19450_gene	-5.6	7.4e-19	2.3e-17	NA
t145_t084_19460_gene	-5.75	8.7e-12	1.1e-10	ssl5_1
NOTE:
NA	gene not annotated
genes in bold	uniquely expressed genes at 1h of exposure
