# Supplementary material for: Exploring differentially expressed genes of Staphylococcus aureus exposed to human tonsillar cells using RNA sequencing
Source: BMC Microbiol. 2023 Jul 12;23:185. doi: 10.1186/s12866-023-02919-5 (PMC10337072; doi:10.1186/s12866-023-02919-5)
Supplement: Supplementary file 4 — Supplementary Material 4 [file 12866_2023_2919_MOESM4_ESM.xlsx]

## Sheet: Sheet1
										Table S4. Three hundred and forty-eight differentially expressed genes (DEGs) were identified in S. aureus after 3h of exposure with tonsillar cells identified by RNA-seq. Out of 348 of which only 258 genes were pre-annotated. Out of 258 genes, 53 being identified as uniquely expressed genes at 3h (gene name maked in bold) and remaining 205 as commonly shared DEGs between both the exposure time p…
transcript_id	log2FoldChange	pvalue	padj	gene name
t145_t084_12680_gene	7.57	3.9e-23	1.2e-21	NA
t145_t084_19190_gene	7.25	1e-71	4e-69	metP_2
t145_t084_19200_gene	6.99	1e-104	8.2e-102	metN
t145_t084_23200_gene	6.84	9.1e-47	1.3e-44	salL
t145_t084_12690_gene	6.81	5e-16	8.4e-15	NA
t145_t084_10460_gene	6.74	3.8e-39	3.7e-37	lysC
t145_t084_23210_gene	6.68	9.2e-66	2.8e-63	NA
t145_t084_21550_gene	6.53	1.7e-23	5.4e-22	NA
t145_t084_23390_gene	6.53	5.9e-06	2.9e-05	icaD
t145_t084_19180_gene	6.52	1.6e-99	9.5e-97	metQ_2
t145_t084_10450_gene	6.44	1.6e-35	1.3e-33	asd
t145_t084_21540_gene	6.4	2e-15	3e-14	NA
t145_t084_07330_gene	6.29	5.3e-61	1.3e-58	NA
t145_t084_10440_gene	6.09	3.3e-29	1.6e-27	dapA
t145_t084_21270_gene	6.02	1.3e-29	6.7e-28	carA_2
t145_t084_23220_gene	6	4.7e-88	2.2e-85	ykoD_2
t145_t084_04400_gene	5.96	7.4e-15	1.1e-13	leuB
t145_t084_10430_gene	5.88	1.1e-32	7.6e-31	dapB
t145_t084_04430_gene	5.87	1.4e-36	1.1e-34	ilvH
t145_t084_07320_gene	5.85	2.4e-30	1.4e-28	serA
t145_t084_11080_gene	5.82	3.1e-21	7.5e-20	yclM
t145_t084_10420_gene	5.81	4e-26	1.6e-24	dapH_1
t145_t084_04420_gene	5.78	2.1e-29	1.1e-27	ilvC
t145_t084_04410_gene	5.71	8.9e-22	2.3e-20	leuA_1
t145_t084_21530_gene	5.48	3.7e-42	4e-40	NA
t145_t084_11070_gene	5.34	3.2e-22	8.5e-21	nadX
t145_t084_24340_gene	5.31	5.4e-37	4.6e-35	NA
t145_t084_01780_gene	5.2	1.6e-106	1.9e-103	panS
t145_t084_22360_gene	5.19	1.9e-17	3.5e-16	sbnB
t145_t084_14140_gene	5.19	1.4e-30	8.7e-29	NA
t145_t084_11060_gene	5.15	3.5e-06	1.8e-05	thrC
t145_t084_04390_gene	5.14	6e-17	1.1e-15	leuC
t145_t084_10410_gene	5.07	6.1e-21	1.5e-19	scmP_2
t145_t084_21830_gene	5.04	7.5e-15	1.1e-13	nrtD
t145_t084_21280_gene	4.99	1.9e-24	6.4e-23	lcfB
t145_t084_23230_gene	4.99	2.3e-61	6.1e-59	ykoC
t145_t084_21820_gene	4.93	9.1e-19	1.8e-17	cmpC
t145_t084_10400_gene	4.91	7.7e-23	2.3e-21	alr1_2
t145_t084_24040_gene	4.9	1.9e-44	2.3e-42	yhdG
t145_t084_14290_gene	4.84	2.7e-52	5e-50	acp
t145_t084_14510_gene	4.8	2.5e-08	1.8e-07	oppB_1
t145_t084_22810_gene	4.79	2.5e-24	8.3e-23	NA
t145_t084_21810_gene	4.78	2.2e-13	2.9e-12	ssuC
t145_t084_23240_gene	4.75	1.5e-31	9.8e-30	NA
t145_t084_15320_gene	4.73	1.1e-39	1.1e-37	metQ_1
t145_t084_04440_gene	4.65	4.1e-113	9.7e-110	ilvB
t145_t084_04380_gene	4.61	6.2e-13	7.6e-12	leuD
t145_t084_11050_gene	4.54	5.2e-13	6.4e-12	thrB_1
t145_t084_21800_gene	4.52	3.1e-07	1.9e-06	NA
t145_t084_04450_gene	4.36	1.3e-57	2.8e-55	ilvD
t145_t084_22820_gene	4.32	4.6e-55	9.2e-53	NA
t145_t084_21520_gene	4.27	9.5e-30	5.1e-28	ggt
t145_t084_04370_gene	4.22	1.4e-13	1.8e-12	ilvA
t145_t084_22350_gene	4.2	9.1e-33	6.6e-31	sbnC
t145_t084_15330_gene	4.17	9.1e-20	1.9e-18	metP_1
t145_t084_14520_gene	4.08	3.5e-27	1.5e-25	dppE_2
t145_t084_10390_gene	4.05	1.2e-29	6.3e-28	lysA
t145_t084_13120_gene	4.03	7.8e-22	2e-20	isdC
t145_t084_07250_gene	4.02	2.5e-19	5.1e-18	isdH
t145_t084_21840_gene	3.97	1.9e-22	5.3e-21	NA
t145_t084_22840_gene	3.9	1.5e-19	3.1e-18	hutH
t145_t084_13110_gene	3.88	2.8e-10	2.5e-09	NA
t145_t084_14530_gene	3.87	3.2e-14	4.5e-13	oppF_2
t145_t084_15340_gene	3.78	2.6e-17	4.8e-16	metN2
t145_t084_23270_gene	3.77	7.1e-09	5.3e-08	hisG
t145_t084_23350_gene	3.76	3.8e-13	4.8e-12	lipA_2
t145_t084_11010_gene	3.7	5.6e-38	5.1e-36	katA
t145_t084_22370_gene	3.68	4.1e-24	1.4e-22	sbnA
t145_t084_04550_gene	3.63	2.2e-14	3.1e-13	nrgA
t145_t084_13100_gene	3.62	4.2e-11	4.1e-10	isdE
t145_t084_14550_gene	3.61	5.3e-66	1.8e-63	oppC_2
t145_t084_23860_gene	3.6	5.3e-28	2.4e-26	bsaA_2
t145_t084_14560_gene	3.59	1e-32	7.1e-31	oppB_2
t145_t084_14100_gene	3.55	2.5e-20	5.6e-19	NA
t145_t084_20240_gene	3.48	0.00084	0.0027	NA
t145_t084_01710_gene	3.47	1.7e-40	1.8e-38	yghA
t145_t084_01700_gene	3.43	6.1e-15	9.2e-14	scmP_1
t145_t084_15470_gene	3.42	5.3e-10	4.5e-09	argO
t145_t084_14540_gene	3.42	3.5e-12	4e-11	oppD_2
t145_t084_07190_gene	3.42	8.1e-23	2.4e-21	aroA_1
t145_t084_04630_gene	3.37	1.4e-06	7.8e-06	NA
t145_t084_23600_gene	3.37	1.9e-25	7.2e-24	NA
t145_t084_13090_gene	3.33	3.9e-09	3e-08	isdF
t145_t084_21490_gene	3.32	1.2e-08	8.6e-08	NA
t145_t084_23250_gene	3.3	2.7e-16	4.6e-15	NA
t145_t084_06460_gene	3.27	1.5e-13	1.9e-12	NA
t145_t084_13070_gene	3.23	1.9e-06	1e-05	isdG_1
t145_t084_01790_gene	3.22	1.6e-49	2.6e-47	NA
t145_t084_20220_gene	3.19	1.2e-06	6.5e-06	NA
t145_t084_06450_gene	3.19	0.00047	0.0016	NA
t145_t084_01800_gene	3.19	2.7e-15	4.1e-14	NA
t145_t084_22800_gene	3.17	1e-17	2e-16	metXA
t145_t084_19100_gene	3.17	3.1e-28	1.4e-26	gltA
t145_t084_16260_gene	3.15	1.4e-43	1.6e-41	hisC_2
t145_t084_21400_gene	3.14	1.7e-07	1.1e-06	uhpT
t145_t084_24320_gene	3.1	1.3e-25	5e-24	NA
t145_t084_24440_gene	3.07	1.1e-22	3.1e-21	bacF
t145_t084_15980_gene	3.03	2.1e-14	3.1e-13	hpf
t145_t084_00290_gene	3.03	7.7e-15	1.1e-13	abgT
t145_t084_07220_gene	3.02	0.014	0.033	acuA
t145_t084_23260_gene	3.02	2.1e-14	3e-13	hisZ
t145_t084_03620_gene	3	1.1e-20	2.6e-19	NA
t145_t084_20130_gene	2.98	1.3e-06	7.4e-06	ydaF
t145_t084_20120_gene	2.96	0.00015	0.00059	efeM
t145_t084_21560_gene	2.96	2.9e-12	3.3e-11	gsiA
t145_t084_23400_gene	2.95	0.00027	0.00098	icaA
t145_t084_19960_gene	2.95	6.6e-08	4.4e-07	metI
t145_t084_03610_gene	2.93	2.2e-18	4.3e-17	abgB
t145_t084_23280_gene	2.92	2.1e-10	1.9e-09	hisD
t145_t084_24450_gene	2.88	2.1e-05	9.7e-05	ldhD_1
t145_t084_02130_gene	2.87	3.3e-22	8.8e-21	ydbM
t145_t084_24520_gene	2.87	8.9e-12	9.6e-11	ydfJ
t145_t084_24310_gene	2.86	1.8e-18	3.5e-17	NA
t145_t084_24480_gene	2.85	4.2e-06	2.2e-05	NA
t145_t084_16230_gene	2.83	5.7e-17	1e-15	dtpT
t145_t084_13080_gene	2.82	9.5e-08	6.2e-07	srtB
t145_t084_24670_gene	2.81	1.6e-11	1.6e-10	NA
t145_t084_20230_gene	2.8	0.0047	0.013	ulaC
t145_t084_22330_gene	2.79	1.4e-06	7.6e-06	sbnE
t145_t084_18000_gene	2.78	2.6e-17	4.8e-16	sdrC
t145_t084_01420_gene	2.76	1e-10	9.8e-10	NA
t145_t084_22340_gene	2.7	0.0018	0.0055	sbnD
t145_t084_21290_gene	2.7	0.012	0.029	caiA
t145_t084_07310_gene	2.69	1.2e-20	2.8e-19	gph_1
t145_t084_20070_gene	2.68	1.1e-12	1.3e-11	NA
t145_t084_19970_gene	2.61	6.3e-07	3.6e-06	metC
t145_t084_09320_gene	2.59	4.1e-10	3.5e-09	NA
t145_t084_24680_gene	2.58	6.7e-06	3.3e-05	NA
t145_t084_19810_gene	2.55	0.00074	0.0024	NA
t145_t084_19720_gene	2.53	4.1e-06	2.1e-05	tcyP
t145_t084_24030_gene	2.52	2.5e-07	1.5e-06	NA
t145_t084_20250_gene	2.48	0.00011	0.00044	ulaA
t145_t084_22270_gene	2.48	3.2e-05	0.00014	butA
t145_t084_23990_gene	2.47	4.4e-30	2.6e-28	acsA_2
t145_t084_02360_gene	2.46	0.0023	0.0068	NA
t145_t084_06920_gene	2.45	0.00026	0.00093	putB
t145_t084_04540_gene	2.45	6.1e-06	3e-05	yeeD
t145_t084_11040_gene	2.44	4.5e-14	6.3e-13	NA
t145_t084_21890_gene	2.44	8.3e-09	6.2e-08	isdI
t145_t084_14490_gene	2.44	0.00029	0.001	oppD_1
t145_t084_02890_gene	2.43	9.4e-05	0.00038	adhR
t145_t084_06470_gene	2.43	1.2e-05	5.6e-05	NA
t145_t084_11330_gene	2.41	8.6e-08	5.7e-07	glnA
t145_t084_24500_gene	2.4	1.8e-07	1.1e-06	rocA
t145_t084_00710_gene	2.4	4e-09	3.1e-08	irtA
t145_t084_10650_gene	2.4	1e-12	1.2e-11	trpB
t145_t084_19090_gene	2.39	2.4e-11	2.5e-10	gltB
t145_t084_03100_gene	2.39	8.9e-08	5.8e-07	NA
t145_t084_03550_gene	2.38	1.1e-17	2.1e-16	dps
t145_t084_10360_gene	2.38	2.4e-07	1.5e-06	NA
t145_t084_20110_gene	2.38	4.9e-13	6.2e-12	efeN
t145_t084_14500_gene	2.35	0.00071	0.0023	oppC_1
t145_t084_11340_gene	2.34	6.9e-06	3.4e-05	glnR
t145_t084_04530_gene	2.34	1.1e-10	1e-09	NA
t145_t084_21110_gene	2.33	8.7e-28	3.8e-26	tarI2
t145_t084_13130_gene	2.32	6.9e-05	0.00028	isdA
t145_t084_19400_gene	2.31	0.0002	0.00076	lpl2_4
t145_t084_20370_gene	2.31	5.7e-16	9.5e-15	ybbH_2
t145_t084_23290_gene	2.31	4e-08	2.7e-07	hisC_3
t145_t084_10660_gene	2.3	3.7e-11	3.6e-10	trpF
t145_t084_07350_gene	2.28	2.3e-09	1.8e-08	glpQ_1
t145_t084_06150_gene	2.28	3e-12	3.4e-11	traP
t145_t084_14830_gene	2.28	0.00024	0.00087	argH
t145_t084_14090_gene	2.27	7.1e-05	0.00029	NA
t145_t084_14820_gene	2.26	0.00013	0.00051	argG
t145_t084_00640_gene	2.25	2e-11	2e-10	cpdA_1
t145_t084_20080_gene	2.24	9.2e-16	1.5e-14	tatAy
t145_t084_11020_gene	2.23	8.1e-11	7.8e-10	lysP_2
t145_t084_13910_gene	2.21	1e-10	9.7e-10	dapX
t145_t084_01480_gene	2.21	3.3e-09	2.6e-08	mdtD
t145_t084_21850_gene	2.2	0.0053	0.014	NA
t145_t084_14080_gene	2.19	0.0004	0.0014	NA
t145_t084_02900_gene	2.18	3.8e-10	3.3e-09	NA
t145_t084_00650_gene	2.18	1.9e-11	1.9e-10	NA
t145_t084_18080_gene	2.17	2.8e-21	6.8e-20	ilvE
t145_t084_19980_gene	2.17	3.7e-05	0.00016	yitJ
t145_t084_24690_gene	2.16	4.5e-20	9.7e-19	lipR
t145_t084_24850_gene	2.16	4e-07	2.4e-06	mhqR
t145_t084_04970_gene	2.15	3.9e-14	5.4e-13	aldH1
t145_t084_14870_gene	2.15	6.9e-14	9.4e-13	NA
t145_t084_20400_gene	2.12	0.00021	0.00078	sglT
t145_t084_01470_gene	2.12	1.7e-11	1.8e-10	aaeA
t145_t084_23150_gene	2.11	1.3e-06	7.4e-06	NA
t145_t084_00870_gene	2.09	9.6e-14	1.3e-12	NA
t145_t084_07210_gene	2.09	0.0024	0.0071	acuC
t145_t084_22420_gene	2.09	5.7e-06	2.9e-05	spa
t145_t084_00570_gene	2.08	1.3e-05	6.4e-05	norB_1
t145_t084_07450_gene	2.08	0.0053	0.014	NA
t145_t084_10760_gene	2.08	3.3e-10	2.9e-09	msrA1
t145_t084_21100_gene	2.07	2.8e-22	7.6e-21	tarJ'
t145_t084_20090_gene	2.05	1.5e-05	6.8e-05	tatC2
t145_t084_03110_gene	2.03	3.3e-07	2e-06	NA
t145_t084_18130_gene	2.02	3.3e-13	4.2e-12	scmP_3
t145_t084_07230_gene	2.02	0.00013	0.0005	acsA_1
t145_t084_19170_gene	2.01	4.8e-05	0.0002	sle1
t145_t084_07860_gene	-2.02	1e-11	1.1e-10	hemL1
t145_t084_01230_gene	-2.03	0.00058	0.002	treP_1
t145_t084_16730_gene	-2.03	6.2e-07	3.6e-06	NA
t145_t084_24940_gene	-2.03	0.016	0.036	NA
t145_t084_02610_gene	-2.04	1.2e-07	7.8e-07	rplE
t145_t084_15380_gene	-2.04	0.018	0.04	NA
t145_t084_11810_gene	-2.05	1.5e-21	3.6e-20	uppS
t145_t084_07970_gene	-2.05	5.1e-05	0.00022	rplU
t145_t084_18250_gene	-2.05	6.2e-11	6e-10	rplK
t145_t084_13450_gene	-2.06	1.3e-10	1.2e-09	pdhD
t145_t084_00970_gene	-2.07	0.01	0.025	NA
t145_t084_07800_gene	-2.07	5.5e-07	3.2e-06	engB
t145_t084_12030_gene	-2.07	4.3e-07	2.6e-06	rpsP
t145_t084_02620_gene	-2.07	1.1e-07	7.2e-07	rpsZ
t145_t084_01980_gene	-2.08	5.8e-07	3.3e-06	odh
t145_t084_02600_gene	-2.08	8e-09	6e-08	rplX
t145_t084_13400_gene	-2.09	9.1e-05	0.00037	ydcV
t145_t084_08300_gene	-2.1	8.4e-15	1.2e-13	trmR
t145_t084_02590_gene	-2.11	9.3e-08	6.1e-07	rplN
t145_t084_19240_gene	-2.11	1.3e-05	6.1e-05	NA
t145_t084_00820_gene	-2.11	3.9e-05	0.00017	sbi
t145_t084_18680_gene	-2.12	4.7e-25	1.7e-23	hpt
t145_t084_16110_gene	-2.12	3.3e-07	2e-06	NA
t145_t084_02520_gene	-2.13	5.4e-07	3.2e-06	rplB
t145_t084_18240_gene	-2.13	3.1e-08	2.2e-07	rplA
t145_t084_01030_gene	-2.15	0.0033	0.0093	nasF
t145_t084_10970_gene	-2.16	2e-06	1.1e-05	NA
t145_t084_12590_gene	-2.16	1.2e-21	3e-20	murD
t145_t084_08810_gene	-2.17	4.2e-10	3.6e-09	trmK
t145_t084_07820_gene	-2.18	5.9e-07	3.4e-06	NA
t145_t084_04680_gene	-2.22	6.7e-05	0.00028	groS
t145_t084_11800_gene	-2.22	2.8e-13	3.6e-12	NA
t145_t084_10320_gene	-2.22	4.2e-08	2.9e-07	brnQ_1
t145_t084_24360_gene	-2.22	5.5e-05	0.00023	NA
t145_t084_08560_gene	-2.23	8.9e-09	6.6e-08	rpsT
t145_t084_18180_gene	-2.23	4.5e-14	6.2e-13	rplGB
t145_t084_16370_gene	-2.23	2.4e-20	5.4e-19	queC
t145_t084_12890_gene	-2.24	5.1e-05	0.00022	NA
t145_t084_02340_gene	-2.26	0.01	0.025	NA
t145_t084_22990_gene	-2.27	0.0088	0.022	NA
t145_t084_13980_gene	-2.27	1.2e-10	1.1e-09	pchA
t145_t084_02330_gene	-2.27	3e-06	1.6e-05	cntE_2
t145_t084_12000_gene	-2.28	4.2e-09	3.3e-08	rplS
t145_t084_02580_gene	-2.3	1.3e-07	8.2e-07	rpsQ
t145_t084_15120_gene	-2.32	0.0001	0.0004	NA
t145_t084_07840_gene	-2.32	1.9e-08	1.4e-07	NA
t145_t084_03740_gene	-2.32	2.4e-08	1.7e-07	rpmE2
t145_t084_01550_gene	-2.34	2.8e-20	6.2e-19	gltS
t145_t084_02570_gene	-2.34	1.8e-09	1.4e-08	rpmC
t145_t084_07140_gene	-2.34	1.4e-10	1.3e-09	NA
t145_t084_22610_gene	-2.36	6e-09	4.6e-08	dus
t145_t084_19890_gene	-2.37	6.3e-08	4.2e-07	ssbA_2
t145_t084_17690_gene	-2.38	4.1e-08	2.8e-07	NA
t145_t084_02500_gene	-2.39	3.2e-08	2.2e-07	rplD
t145_t084_17720_gene	-2.4	1.1e-10	1.1e-09	galK
t145_t084_07830_gene	-2.4	4.3e-17	7.9e-16	hemC
t145_t084_08320_gene	-2.42	1e-23	3.4e-22	NA
t145_t084_11830_gene	-2.45	1.3e-13	1.7e-12	pyrH
t145_t084_12460_gene	-2.45	1.1e-06	6.2e-06	lspA
t145_t084_03670_gene	-2.46	9.5e-13	1.1e-11	pyrG
t145_t084_02510_gene	-2.47	5.2e-13	6.4e-12	rplW
t145_t084_06030_gene	-2.47	9e-23	2.6e-21	NA
t145_t084_11820_gene	-2.48	9.7e-30	5.1e-28	frr
t145_t084_19900_gene	-2.48	6.7e-10	5.7e-09	rpsF
t145_t084_18220_gene	-2.48	2.2e-09	1.7e-08	rplL
t145_t084_07410_gene	-2.49	1.8e-06	9.8e-06	yfcA
t145_t084_02810_gene	-2.5	3.4e-12	3.8e-11	rplM
t145_t084_07150_gene	-2.5	6e-24	2e-22	NA
t145_t084_24350_gene	-2.5	6.1e-12	6.7e-11	isaA
t145_t084_13050_gene	-2.51	3.7e-09	2.9e-08	pheS
t145_t084_07130_gene	-2.52	6.6e-16	1.1e-14	NA
t145_t084_02530_gene	-2.52	4.1e-11	4e-10	rpsS
t145_t084_13040_gene	-2.53	6.8e-15	1e-13	pheT
t145_t084_02550_gene	-2.53	2.6e-11	2.6e-10	rpsC
t145_t084_04790_gene	-2.53	0.00039	0.0014	hlb_2
t145_t084_21740_gene	-2.54	0.00042	0.0014	yagU
t145_t084_01020_gene	-2.56	0.019	0.041	nasE
t145_t084_18200_gene	-2.57	6.5e-16	1.1e-14	rpoB
t145_t084_02560_gene	-2.58	1.7e-10	1.6e-09	rplP
t145_t084_02540_gene	-2.59	9.1e-13	1.1e-11	rplV
t145_t084_17710_gene	-2.59	8.6e-21	2e-19	thrB_2
t145_t084_21220_gene	-2.61	0.0011	0.0034	hmp
t145_t084_13160_gene	-2.61	5.4e-14	7.4e-13	NA
t145_t084_13390_gene	-2.61	6.8e-09	5.1e-08	potD
t145_t084_11750_gene	-2.61	8.7e-30	4.8e-28	nusA
t145_t084_12600_gene	-2.64	7.4e-22	2e-20	mraY
t145_t084_15300_gene	-2.64	1.7e-10	1.6e-09	NA
t145_t084_18770_gene	-2.65	2e-13	2.6e-12	rplY
t145_t084_08140_gene	-2.66	6.4e-13	7.8e-12	aspS
t145_t084_18190_gene	-2.67	2.5e-12	2.9e-11	rpoC
t145_t084_13320_gene	-2.67	2.4e-20	5.4e-19	typA
t145_t084_09960_gene	-2.7	2.7e-09	2.2e-08	NA
t145_t084_21230_gene	-2.7	0.016	0.037	NA
t145_t084_11760_gene	-2.7	2.2e-26	9.1e-25	rimP
t145_t084_18230_gene	-2.71	1.4e-11	1.4e-10	rplJ
t145_t084_21000_gene	-2.71	5e-07	2.9e-06	lrgA
t145_t084_11610_gene	-2.74	3.6e-51	6.1e-49	phaB
t145_t084_13960_gene	-2.74	5.4e-18	1.1e-16	menH
t145_t084_09950_gene	-2.75	8e-24	2.6e-22	rlmL
t145_t084_13550_gene	-2.75	4.6e-07	2.7e-06	ythA
t145_t084_03750_gene	-2.77	3.3e-19	6.8e-18	tdk
t145_t084_13540_gene	-2.77	1.7e-08	1.2e-07	ythB
t145_t084_08130_gene	-2.79	5.3e-10	4.5e-09	hisS
t145_t084_11720_gene	-2.8	9.8e-44	1.2e-41	infB
t145_t084_03770_gene	-2.8	8.2e-16	1.3e-14	prmC
t145_t084_09970_gene	-2.8	1.1e-12	1.3e-11	NA
t145_t084_02490_gene	-2.81	1.1e-11	1.2e-10	rplC
t145_t084_03760_gene	-2.82	1.4e-25	5.3e-24	prfA
t145_t084_24810_gene	-2.86	0.00017	0.00066	ldhD_2
t145_t084_11630_gene	-2.86	5e-29	2.3e-27	NA
t145_t084_09720_gene	-2.87	0.0021	0.0062	NA
t145_t084_02000_gene	-2.87	1.7e-11	1.8e-10	ssaA2
t145_t084_11740_gene	-2.88	5.7e-23	1.7e-21	NA
t145_t084_12360_gene	-2.93	2.6e-16	4.5e-15	NA
t145_t084_07360_gene	-2.94	2.5e-22	6.9e-21	rpsD
t145_t084_07750_gene	-2.95	3.4e-09	2.7e-08	rplT
t145_t084_13970_gene	-2.96	6.6e-28	2.9e-26	menD
t145_t084_11620_gene	-3	1.3e-37	1.1e-35	NA
t145_t084_00030_gene	-3.01	2.5e-11	2.5e-10	fnbB
t145_t084_10870_gene	-3.04	2.6e-14	3.6e-13	opuD_2
t145_t084_17700_gene	-3.05	1.7e-30	1.1e-28	NA
t145_t084_11730_gene	-3.08	4.3e-25	1.5e-23	rplGA
t145_t084_07740_gene	-3.1	2.5e-07	1.5e-06	rpmI
t145_t084_11110_gene	-3.1	4.1e-08	2.8e-07	nucH
t145_t084_02480_gene	-3.1	5.2e-12	5.7e-11	rpsJ
t145_t084_21330_gene	-3.11	9.2e-16	1.5e-14	scn_3
t145_t084_10980_gene	-3.14	7.5e-15	1.1e-13	guaC
t145_t084_07730_gene	-3.16	2e-15	3e-14	infC
t145_t084_03160_gene	-3.21	1.4e-47	2.1e-45	NA
t145_t084_11850_gene	-3.28	7.1e-30	4e-28	rpsB
t145_t084_22750_gene	-3.37	1.8e-22	5e-21	purA
t145_t084_24160_gene	-3.45	7.9e-09	5.9e-08	pyrD
t145_t084_04120_gene	-3.45	1.1e-17	2.1e-16	cshA
t145_t084_00020_gene	-3.72	3.5e-10	3.1e-09	fnbA
t145_t084_21660_gene	-3.77	2.1e-46	2.7e-44	ptsG_3
t145_t084_15600_gene	-3.93	6.7e-07	3.8e-06	NA
t145_t084_12370_gene	-4.02	9.8e-34	7.3e-32	pyrE
t145_t084_12380_gene	-4.03	6e-20	1.3e-18	pyrF
t145_t084_12440_gene	-4.07	1.4e-27	6e-26	pyrR
t145_t084_21350_gene	-4.08	3.7e-08	2.6e-07	pflA
t145_t084_12020_gene	-4.15	3.8e-25	1.4e-23	rimM
t145_t084_12010_gene	-4.21	8.7e-19	1.7e-17	trmD
t145_t084_12390_gene	-4.28	3.9e-29	1.9e-27	carB
t145_t084_01140_gene	-4.4	7.3e-07	4.2e-06	narT
t145_t084_21410_gene	-4.67	1.7e-23	5.4e-22	NA
t145_t084_12420_gene	-4.72	2.3e-20	5.4e-19	pyrB
t145_t084_10010_gene	-4.82	1.7e-08	1.2e-07	tdcB
t145_t084_12400_gene	-4.94	5.7e-34	4.4e-32	carA_1
t145_t084_12410_gene	-5.11	6.1e-26	2.4e-24	pyrC
t145_t084_12430_gene	-5.23	1e-30	6.4e-29	pyrP
t145_t084_21320_gene	-5.25	2.3e-23	7e-22	NA
t145_t084_19450_gene	-5.25	8e-21	1.9e-19	NA
t145_t084_19460_gene	-5.29	1.3e-12	1.5e-11	ssl5_1
NOTE:
NA	gene not annotated
genes in bold	uniquely expressed genes at 3h of exposure
