# Supplementary material for: Exploring differentially expressed genes of Staphylococcus aureus exposed to human tonsillar cells using RNA sequencing
Source: BMC Microbiol. 2023 Jul 12;23:185. doi: 10.1186/s12866-023-02919-5 (PMC10337072; doi:10.1186/s12866-023-02919-5)
Supplement: Supplementary file 5 — Supplementary Material 5 [file 12866_2023_2919_MOESM5_ESM.xlsx]

## Sheet: Sheet3
Table S5. Total genes in S. aureus after 1h and 3h of exposure with tonsillar cells identified from DESeq analysis. One thousand five hundred and forty-four genes (1544) are listed below sorted according to the Log2FoldChange (LFC) value. Deseq2 analysis result file at 1h represents the comparison between S. aureus alone (C1) versus S. aureus infected to the host cell (T1). Similarly, the deseq2 …
DEseq2 analysis result file at 1h (C1 vs T1)			DEseq2 analysis result file at 3h (C3 vs T3)
log2FoldChange	padj	gene_name	log2FoldChange	padj	gene_name
9.3295	2.87868e-18	leuB	7.24602	4.0177e-69	metP_2
8.65588	1.89597e-24	leuC	6.98905	8.15458e-102	metN
8.43233	8.89596e-28	leuA_1	6.83607	1.26941e-44	salL
8.42334	5.57593e-17	ilvH	6.74201	3.65204e-37	lysC
8.18345	1.48442e-33	ilvC	6.52589	2.93879e-05	icaD
7.45405	4.03796e-36	salL	6.51852	9.50216e-97	metQ_2
7.44963	7.29193e-37	metP_2	6.43629	1.30444e-33	asd
7.31388	3.99106e-08	thrC	6.08621	1.59777e-27	dapA
7.2366	3.22094e-29	nadX	6.02366	6.68224e-28	carA_2
7.20172	1.00443e-12	czrA	6.00488	2.22464e-85	ykoD_2
6.88518	8.16869e-27	dapA	5.95513	1.10339e-13	leuB
6.84592	3.43482e-20	thrB_1	5.88034	7.56297e-31	dapB
6.69217	9.73786e-25	dapH_1	5.8718	1.11951e-34	ilvH
6.58754	4.55682e-74	ykoD_2	5.84683	1.43181e-28	serA
6.54423	6.05875e-27	asd	5.82391	7.50667e-20	yclM
6.49702	2.2997e-28	dapB	5.8137	1.57789e-24	dapH_1
6.28783	8.23331e-116	ilvB	5.78168	1.05318e-27	ilvC
6.27445	1.60051e-13	leuD	5.71039	2.27111e-20	leuA_1
6.24196	6.57187e-52	metN	5.34127	8.54555e-21	nadX
6.09328	1.86282e-21	scmP_2	5.202	1.93726e-103	panS
6.08461	2.14805e-20	carA_2	5.18888	3.45754e-16	sbnB
5.94543	6.66507e-16	yclM	5.14876	1.80517e-05	thrC
5.83786	2.01991e-55	metQ_2	5.13962	1.06588e-15	leuC
5.83561	4.64418e-22	lysC	5.07255	1.47375e-19	scmP_2
5.81154	1.32632e-17	lcfB	5.04315	1.10339e-13	nrtD
5.80358	2.44441e-64	ilvD	4.98891	6.41391e-23	lcfB
5.57492	1.2383e-20	serA	4.98504	6.0939e-59	ykoC
5.55237	1.63606e-20	oppF_2	4.93483	1.82217e-17	cmpC
5.49192	9.64452e-14	metC	4.91473	2.26192e-21	alr1_2
5.41919	3.99897e-20	alr1_2	4.89934	2.33615e-42	yhdG
5.40756	1.1497e-48	ykoC	4.84215	4.95565e-50	acp
5.19701	3.00958e-71	panS	4.79728	1.75962e-07	oppB_1
5.18983	7.97664e-14	ilvA	4.77679	2.85695e-12	ssuC
5.10616	1.81461e-31	dppE_2	4.73362	1.11488e-37	metQ_1
5.06223	0.00364691	icaD	4.65045	9.67896e-110	ilvB
4.79788	7.97664e-14	yitJ	4.61398	7.5677e-12	leuD
4.72121	3.10381e-10	czcD_1	4.53504	6.40007e-12	thrB_1
4.64397	1.27159e-28	lysA	4.35878	2.78623e-55	ilvD
4.64043	7.41636e-19	hutH	4.26518	5.12373e-28	ggt
4.52586	5.61689e-15	oppD_2	4.22457	1.81607e-12	ilvA
4.52539	3.26115e-06	efeM	4.19858	6.56087e-31	sbnC
4.36131	0.0124647	fruA_2	4.16614	1.93234e-18	metP_1
4.29444	5.14158e-08	ydaF	4.07591	1.46387e-25	dppE_2
4.28193	3.88518e-10	nrgA	4.04919	6.31392e-28	lysA
4.27842	8.46549e-26	yhdG	4.03244	2.01072e-20	isdC
4.24101	1.57847e-33	oppB_2	4.01675	5.12294e-18	isdH
4.15839	4.63942e-29	acp	3.89929	3.11918e-18	hutH
4.12491	4.7796e-07	argO	3.86799	4.54994e-13	oppF_2
4.11651	6.13537e-07	ldhD_1	3.78183	4.84099e-16	metN2
4.09709	1.82838e-22	metQ_1	3.76699	5.34761e-08	hisG
3.9994	1.4283e-59	oppC_2	3.75556	4.80362e-12	lipA_2
3.99736	1.40725e-27	ydbM	3.70064	5.12326e-36	katA
3.99674	1.54988e-08	metI	3.68377	1.37734e-22	sbnA
3.92708	1.4529e-10	lipA_2	3.63289	3.06953e-13	nrgA
3.88567	0.0138425	caiA	3.62473	4.14767e-10	isdE
3.80497	1.43267e-11	metE	3.61059	1.81712e-63	oppC_2
3.80462	2.8956e-23	sdrC	3.59961	2.39715e-26	bsaA_2
3.77085	8.97502e-06	nrtD	3.58597	7.08684e-31	oppB_2
3.73407	1.46848e-44	hisC_2	3.46607	1.80628e-38	yghA
3.65369	3.62958e-07	butA	3.42605	9.24013e-14	scmP_1
3.64862	6.84637e-28	katA	3.42456	4.50776e-09	argO
3.59074	1.05341e-18	aroA_1	3.42213	3.95122e-11	oppD_2
3.57104	6.57716e-11	metP_1	3.41635	2.36591e-21	aroA_1
3.55643	1.40011e-25	gltA	3.33398	3.03528e-08	isdF
3.55066	8.31251e-06	adhR	3.23239	1.02554e-05	isdG_1
3.51406	1.40725e-27	yghA	3.17202	2.00326e-16	metXA
3.44092	0.0354141	acuA	3.16706	1.40901e-26	gltA
3.42149	3.95114e-08	glnR	3.15093	1.56616e-41	hisC_2
3.4204	0.000203509	oppD_1	3.14428	1.0543e-06	uhpT
3.33734	7.77168e-13	abgT	3.07239	3.05481e-21	bacF
3.26655	0.0131683	ulaC	3.03499	3.05473e-13	hpf
3.26198	2.48025e-09	spa	3.03396	1.12841e-13	abgT
3.256	1.09044e-08	ribBA	3.02187	0.0330777	acuA
3.1974	1.50813e-12	bcp	3.02134	2.96263e-13	hisZ
3.18749	1.21459e-15	abgB	2.97695	7.43951e-06	ydaF
3.17993	4.9328e-13	metXA	2.95852	0.00058543	efeM
3.12784	4.40306e-09	metN2	2.95569	3.27409e-11	gsiA
3.10007	1.15283e-11	ggt	2.95453	0.000984685	icaA
3.09828	9.86621e-07	cocE	2.94698	4.37038e-07	metI
3.01909	0.0018301	oppC_1	2.93228	4.28425e-17	abgB
3.01514	1.54945e-18	ybbH_2	2.9157	1.87236e-09	hisD
2.98967	5.66121e-06	hdfR_2	2.88432	9.72723e-05	ldhD_1
2.95856	4.98325e-05	rpmG2_2	2.87329	8.80097e-21	ydbM
2.94668	2.34969e-06	ribE	2.86755	9.56639e-11	ydfJ
2.92397	3.75835e-12	nfrA	2.83003	1.02762e-15	dtpT
2.91572	6.09002e-10	hpf	2.81841	6.18206e-07	srtB
2.88312	1.35914e-12	efeN	2.80062	0.0126981	ulaC
2.86762	3.88518e-10	yvgN_1	2.78644	7.57444e-06	sbnE
2.86119	0.00122165	ssuC	2.77583	4.84099e-16	sdrC
2.83928	0.00951865	hisB	2.70291	0.00547191	sbnD
2.82116	0.0166987	oppF_1	2.69879	0.0287098	caiA
2.80114	3.25568e-07	ribD	2.6946	2.77094e-19	gph_1
2.79025	1.11505e-06	hisD	2.61095	3.6032e-06	metC
2.7846	0.000845207	lpl2_4	2.53407	2.13133e-05	tcyP
2.78022	1.98914e-06	dapE	2.48361	0.000439711	ulaA
2.77119	1.95534e-09	hchA	2.48206	0.000140269	butA
2.76812	1.2907e-23	lipR	2.46819	2.57333e-28	acsA_2
2.76149	8.32024e-13	traP	2.45113	0.000930399	putB
2.75264	0.0938644	icaB_1	2.44612	3.04961e-05	yeeD
2.72504	0.00139219	hisG	2.44093	6.17218e-08	isdI
2.72408	9.88419e-05	wecD	2.43638	0.00103133	oppD_1
2.72054	1.32543e-11	bsaA_2	2.43425	0.000376457	adhR
2.71698	9.7532e-14	ppaX	2.4099	5.67045e-07	glnA
2.7137	0.0450603	pstS	2.3995	1.09433e-06	rocA
2.69514	7.30419e-24	ilvE	2.39844	3.13463e-08	irtA
2.68888	2.08176e-11	prsA	2.3966	1.19737e-11	trpB
2.6502	3.63456e-15	aldH1	2.39473	2.45321e-10	gltB
2.6396	0.00244503	hrtA_1	2.38301	2.10489e-16	dps
2.63495	1.16964e-06	glnA	2.37716	6.15703e-12	efeN
2.6238	3.16063e-12	bacF	2.34629	0.00234247	oppC_1
2.62368	5.7582e-06	yecD	2.34157	3.40766e-05	glnR
2.61011	1.97807e-06	yjbK	2.33291	3.76042e-26	tarI2
2.60594	0.00279843	aldA	2.32173	0.000284871	isdA
2.59604	5.30297e-07	ydfJ	2.31214	0.000759001	lpl2_4
2.53053	5.53805e-12	yjbI	2.3102	9.49465e-15	ybbH_2
2.52916	3.83968e-14	tatAy	2.30735	2.72426e-07	hisC_3
2.50518	4.21214e-23	acsA_2	2.30355	3.62829e-10	trpF
2.49903	1.70669e-13	opuBA	2.28353	1.81701e-08	glpQ_1
2.49621	7.8457e-12	ghrB_1	2.27965	3.42859e-11	traP
2.49249	8.10045e-09	gltB	2.2772	0.00086838	argH
2.49235	0.0376748	lpl2_2	2.26305	0.000511635	argG
2.45278	0.00188206	yeeD	2.25232	2.00233e-10	cpdA_1
2.41929	0.00237866	fdhD	2.23682	1.47762e-14	tatAy
2.41473	4.24843e-07	tcyC_1	2.23294	7.78154e-10	lysP_2
2.38269	0.0104139	hisH	2.21213	9.67466e-10	dapX
2.36176	1.8095e-06	hisZ	2.2065	2.6277e-08	mdtD
2.35	5.11621e-21	tarJ'	2.16794	6.83296e-20	ilvE
2.34133	2.41781e-16	mecA	2.16737	0.00016134	yitJ
2.3339	1.35304e-05	fgd_1	2.16142	9.67429e-19	lipR
2.3206	2.91906e-07	ipdC	2.15759	2.37946e-06	mhqR
2.30535	1.63836e-05	paiA	2.14852	5.38094e-13	aldH1
2.28984	3.32886e-09	yjbM	2.12296	0.000784144	sglT
2.28862	0.15432	gatB_2	2.11856	1.77919e-10	aaeA
2.2818	0.0251806	hisA	2.09035	0.00710177	acuC
2.27957	2.77849e-08	lysP_2	2.08942	2.85724e-05	spa
2.27528	9.14004e-05	tatC2	2.0823	6.42207e-05	norB_1
2.27242	0.0134831	trpC	2.07732	2.86685e-09	msrA1
2.27234	0.00444639	sdrD	2.06769	7.6053e-21	tarJ'
2.26627	2.24e-08	msrA1	2.05427	6.84811e-05	tatC2
2.2654	3.00329e-11	copA	2.02465	4.166e-12	scmP_3
2.25244	1.69516e-06	bsaA_1	2.01782	0.00049941	acsA_1
2.25227	1.82412e-12	tal	2.01266	0.000204531	sle1
2.24525	2.28086e-07	gabR	1.98477	0.00553382	hutU
2.23153	0.106586	icaB_2	1.98392	0.000116233	metE
2.20215	0.00268753	cmpC	1.98279	1.68821e-07	ybaN
2.19729	5.39806e-08	dtpT	1.9809	4.24349e-10	proC_2
2.18972	0.035327	gatC_2	1.97337	5.70674e-11	copA
2.18687	1.93159e-08	zwf	1.96413	9.88823e-07	bcp
2.18076	5.38296e-05	scmP_1	1.95086	2.33116e-07	nfrA
2.17932	0.0055267	mcsA	1.94378	3.24735e-06	hchA
2.1683	0.000138053	yfbR	1.9322	1.16275e-11	tal
2.16556	6.44845e-05	hisC_3	1.90837	1.68034e-09	pcp
2.16475	7.18228e-06	ydbP	1.90755	9.15657e-11	fbiB
2.15794	4.01724e-11	yafV	1.90476	0.0273461	hisB
2.14607	1.53302e-08	aaeA	1.897	0.0150191	trpC
2.14605	1.3696e-22	msrA2	1.87827	4.75959e-09	yjbI
2.1391	0.242197	pstA	1.86933	0.00900666	tcyB
2.13868	6.32995e-05	rpsA	1.86045	1.41812e-05	tcyC_1
2.13195	2.00879e-05	ydaP	1.85601	9.72923e-09	ghrB_1
2.1279	0.454135	ywqD_1	1.85257	8.46045e-09	ppaX
2.12299	3.26984e-06	gpmA_1	1.84156	1.51315e-13	perR
2.11793	2.83049e-10	scmP_3	1.82967	0.000241979	purF
2.11496	3.82336e-17	tarI2	1.82573	3.18279e-08	ylmA
2.11416	0.000868135	qorB	1.81899	0.154367	icaB_1
2.1141	0.0918456	xerD_3	1.79972	0.0122689	sdrD
2.11339	7.66388e-06	citZ	1.79086	5.78773e-07	czcD_2
2.11097	1.24214e-09	gph_1	1.7787	0.00132881	cocE
2.10903	0.000196572	rocA	1.77667	0.000156412	paiA
2.10612	0.00699137	mhqD	1.7697	0.000153241	bcrA_2
2.09882	0.0458851	lpl2_3	1.75867	0.000430677	dapE
2.06213	0.00496224	sglT	1.74899	1.09224e-08	yxeI
2.05332	0.0109026	tcyB	1.74157	0.0061684	wecD
2.05099	1.97019e-13	tarK	1.73877	1.28245e-16	ahpC
2.04503	2.18896e-05	glpQ_1	1.6928	3.50384e-11	mecA
2.0429	3.26984e-06	glpD	1.6799	0.00251437	qorB
2.03297	0.00226798	acsA_1	1.64753	0.0122852	mccB
2.02754	7.65041e-06	mdtD	1.63601	5.40258e-11	tarK
2.02632	0.00744908	mntA	1.63339	1.99278e-06	yjbM
2.02369	0.0609746	pstB3	1.63264	3.89317e-09	kdpD
2.01567	0.0332832	argF	1.62493	0.0220488	czcD_1
1.9987	1.1804e-08	ebpS	1.62082	8.9597e-06	prsA
1.99833	4.22703e-06	trpB	1.60874	7.64961e-07	ahpF
1.99449	0.0732644	icaA	1.6072	0.000992222	dhaK
1.97873	0.00163235	ribH	1.5988	1.80137e-05	crr
1.96666	0.0802792	malL	1.59495	0.000170529	citZ
1.96589	0.0347281	msrAB	1.5948	0.000446855	rarD
1.94483	1.18679e-06	mshD_2	1.59239	0.0176131	iolG
1.92597	0.178053	lacA	1.59173	0.25741	fruA_2
1.90868	0.000445607	ssl7_3	1.59062	0.00668164	purN
1.90796	0.0196468	malG	1.58204	6.84033e-06	zwf
1.9033	1.30319e-08	kdpD	1.58092	0.000436112	dhaL
1.87852	2.44488e-07	msrB	1.57994	8.82349e-05	mccA
1.85586	0.00123868	rocD2_1	1.57776	0.000345005	mntH
1.85219	0.0383179	csbB	1.5668	9.96131e-06	yvyI
1.84204	0.0650507	wbgU	1.56637	0.0202246	nanA
1.84008	5.30297e-07	yccX	1.56551	0.000484404	sbnF
1.83939	1.10968e-05	crr	1.55942	0.045071	hisH
1.81734	0.000173599	icd	1.55775	0.000177238	brnQ_3
1.81148	7.67407e-06	pepT_1	1.55751	0.0078976	gfo
1.80557	0.00146669	purM	1.55707	0.0537646	argF
1.80426	0.0327835	ulaA	1.54604	7.16512e-05	glpD
1.80112	1.57936e-05	dapX	1.54066	1.00945e-10	manP
1.79988	0.00037729	recX	1.53598	0.00107201	purM
1.79794	0.000117751	brnQ_3	1.53385	0.000387691	ogt
1.7949	0.0633201	ssl4_3	1.53042	3.40766e-05	atl_3
1.78847	0.012889	ftnA	1.52642	0.0582131	aldA
1.78519	0.000169504	trpF	1.52004	0.0111081	hdfR_2
1.78091	0.00083892	bcrA_2	1.51485	0.00180874	rpsA
1.77513	9.9407e-06	rbsD	1.5146	1.44603e-09	ywpJ_1
1.77346	0.00711281	fbp	1.51192	0.00209331	trpD2
1.76771	0.000237747	yiiM	1.50978	0.000468642	icd
1.76671	2.58548e-05	cpdA_1	1.5065	2.13679e-08	fepC
1.76415	0.0114641	mhqA_3	1.50531	0.00212784	yjbK
1.76308	0.0805642	lacE	1.505	0.158387	xerD_3
1.75937	0.00661352	mntB_1	1.49796	9.86154e-11	ccpA
1.7545	2.31613e-06	pcp	1.48841	0.16283	murQ
1.74485	1.4111e-09	pitA	1.48441	0.000181327	accC
1.73722	4.37576e-07	murI	1.48394	0.000229257	orr
1.73357	0.0219796	gpmA_2	1.48228	2.05783e-07	yafV
1.7144	0.000131132	vraR	1.47832	4.20776e-14	msrA2
1.71323	7.07596e-06	luxS	1.46297	0.000209198	purL
1.70774	0.172342	phnD2	1.45224	0.0115057	hfq
1.70657	5.32468e-06	yicL	1.45137	0.000662434	bsaA_1
1.7049	0.0247429	ybaK	1.4509	7.58195e-06	msrB
1.69928	0.175182	ssl7_1	1.44924	7.36535e-05	gabR
1.69897	0.00194459	gsiA	1.44663	0.0167225	yrrK
1.69289	0.116254	icaC	1.44566	2.5341e-06	opuBA
1.68121	0.00227775	sarX	1.44551	1.63596e-05	pxpA
1.67642	0.00555595	norB_1	1.44416	0.111369	czrA
1.67458	0.00159908	nagB_2	1.43898	0.00541586	yfbR
1.66876	0.0291487	mntB_2	1.43579	0.00125579	yveA
1.66861	0.000198304	acnA	1.4217	0.0134793	bglK
1.66556	0.00751345	cobB	1.40026	7.03505e-09	pitA
1.66471	6.03714e-09	ywpJ_1	1.39516	6.55448e-05	agrB
1.66336	0.000101356	kdpE	1.38332	0.134134	hisA
1.65175	1.98695e-05	pnoA	1.37817	5.94649e-05	kdpE
1.63715	0.1685	lukDv_1	1.37344	0.000149141	farB_1
1.625	5.33262e-10	ccpA	1.36832	0.00655152	agrA
1.62392	0.0178488	gfo	1.36822	0.208796	icaB_2
1.61896	0.0472329	msmX	1.36245	1.44226e-07	tagU_2
1.6	0.0530898	entS	1.35432	3.38192e-05	nhaK_1
1.57535	0.00438658	yxdL	1.3479	4.49381e-15	fda
1.57192	0.0845675	RBKS	1.34332	0.000135564	rbsK
1.55914	0.0156519	copZ	1.33607	0.00157286	yiiM
1.5552	0.00201511	mccA	1.3254	0.00154521	yvgN_1
1.53101	1.83554e-05	mgt	1.32155	0.000115935	panE
1.52311	0.083508	hutU	1.31743	0.0219852	tcyC_2
1.51814	0.0915642	ctsR	1.3127	0.169364	hutI
1.50078	1.82275e-06	nrdE	1.30874	9.96131e-06	fur
1.49185	4.46046e-05	polA	1.30819	0.000120517	luxS
1.48495	0.00988243	dhaK	1.3031	0.00631325	msrC
1.47684	0.0263284	yehR	1.28524	0.00224017	trpA
1.47547	0.173965	argR_2	1.27947	0.000326385	rbsD
1.45636	0.00284944	sbnA	1.27933	0.0538997	ltaE
1.45061	0.160217	lukDv_2	1.26816	0.0121964	sarZ
1.44912	0.0227867	sle1	1.26388	0.00692121	nhoA
1.44707	0.000435572	farB_1	1.26388	9.51981e-07	aroC
1.44482	0.00295083	hutG	1.25669	1.66767e-14	nrdR
1.44231	0.0720142	iolG	1.25374	0.104976	fhuD_1
1.44216	0.596995	esaB	1.2533	0.0209792	nfuA
1.44171	0.00382744	ogt	1.2531	0.000151714	odhB
1.43053	0.244646	ssl3	1.24771	0.180907	lnrL_2
1.42797	0.00670075	rarD	1.24212	0.000476548	miaA
1.42574	4.29921e-05	lcdH	1.23607	0.000117188	ebpS
1.42538	6.7406e-07	perR	1.23264	0.0243581	purE
1.42515	0.179135	ampR	1.22575	0.0783349	mntB_2
1.42082	0.00326589	trxA	1.22521	0.00111655	yjlD
1.42067	1.52769e-05	dnaN	1.22344	0.135232	hrtA_1
1.41455	7.92228e-05	oxyR	1.21458	0.000226684	yccX
1.40335	0.0140709	sarZ	1.20985	0.000157082	mgt
1.40275	1.84003e-05	ypdF	1.20794	0.172001	lpl2_3
1.40173	2.46529e-10	pepF1_2	1.20393	6.07857e-05	purD
1.39819	0.0772858	nanA	1.19914	0.000927009	pepT_1
1.38873	0.000176503	yxeI	1.19488	0.000206841	sodA
1.38085	0.0114392	nhoA	1.18976	0.00376602	yclN
1.38068	0.17303	purQ	1.18908	0.201069	gatC_2
1.37177	0.0138208	nrdI	1.18477	0.00290782	nadK
1.37052	1.10075e-05	glcT	1.18025	0.282218	oppF_1
1.36903	0.000252544	nhaK_1	1.17948	0.00107201	mshD_2
1.34584	0.0094411	purH	1.17248	0.0748833	gatD_2
1.34465	0.156085	ureA	1.17044	0.000491694	acr1
1.34308	0.215364	gnu	1.16906	0.0159608	yxdL
1.34123	0.257525	oppB_1	1.16002	0.000181327	murI
1.32444	0.238481	ybbH_3	1.15799	5.90709e-05	dnaA
1.32268	0.0186395	mhqR	1.1565	0.0149636	mgsR
1.32165	5.57573e-06	yfmJ	1.15319	0.230754	lukDv_1
1.31242	0.009366	proC_1	1.14093	0.107418	rpmG2_2
1.30698	0.0011941	rbsK	1.13831	0.00673308	pxpC_1
1.30005	0.0117998	vraS	1.13	0.0109321	proC_1
1.29913	0.0897362	hdfR_1	1.12928	2.55499e-06	ddl
1.29528	0.0120819	ytmI	1.12912	0.0116632	ydbP
1.28653	0.244763	hutI	1.12153	0.00135093	arcC1
1.28607	0.000667475	yvgN_2	1.11982	0.00268044	yajO
1.28092	0.00853595	tadA_1	1.11573	0.0292067	trpE
1.26787	0.0410943	nfuA	1.11426	0.107867	yclO
1.26231	0.153412	phoB	1.11063	0.000272162	lcdH
1.26012	0.0622765	cycB	1.10875	5.19385e-05	glcT
1.25831	0.000963296	mhqA_2	1.10841	0.00211304	tag
1.25743	0.00455179	pxpA	1.10581	0.0631082	rclA
1.25097	0.00603156	hit	1.1052	0.0642698	mntB_1
1.24894	0.186302	glcU_2	1.10179	0.0369937	rocD2_1
1.24589	0.000323583	dps	1.10175	0.0553502	aur
1.24269	2.81569e-05	yugI	1.09967	0.0873978	feuB
1.24268	8.24431e-06	pycA	1.0962	0.00011872	bacC
1.24255	0.0268859	nudF	1.09355	0.195204	cntL
1.23628	3.62985e-06	nrdF	1.09049	1.41548e-06	bmrA
1.22952	0.000941421	ytpA	1.08935	0.000904349	yvgN_2
1.22676	0.0263284	irtA	1.07996	0.197894	lukDv_2
1.22452	0.000170881	dnaA	1.07694	0.0171485	purH
1.21702	0.30699	ssl5_2	1.06739	0.0362684	trpG_1
1.21237	0.112338	nixA	1.06372	0.00102675	aroB
1.21027	0.340367	glnQ	1.06334	0.277376	ybbH_3
1.20953	2.94839e-05	yfkN_1	1.05841	0.00287882	dat
1.20298	0.0067738	czcD_2	1.05619	0.0527151	pxpB_1
1.20206	0.145661	essG_1	1.05069	0.1445	mntA
1.20199	0.0039989	tag	1.04741	0.00122824	dtd
1.20026	0.00380791	miaA	1.04517	0.00699249	cycA_2
1.19822	5.66187e-05	tagU_2	1.0422	0.0171194	trxA
1.19433	0.00878528	nadK	1.03175	0.00213833	cysK
1.19111	0.224821	bceA_2	1.02721	0.2264	glcU_2
1.1817	0.00179792	cysK	1.01112	4.80584e-07	spxA
1.16142	0.00705505	atl_3	1.00802	0.00150782	mhqA_2
1.16137	0.0354141	dhaL	1.00684	0.00233862	folD
1.1604	0.479403	dapH_3	1.00443	0.340471	malL
1.1583	0.00350361	panE	1.0034	0.0154009	acnA
1.15631	0.207858	putB	1.00324	0.00767279	hly
1.15239	0.0336985	mgsR	1.00267	0.000993464	ptpA
1.15227	0.0071828	yajO	1.00057	0.0473231	nrdI
1.14702	0.00263261	odhB	0.998956	0.0159379	gluD
1.14377	0.194658	mcsB	0.998368	0.0326108	ydaP
1.13405	0.017705	purL	0.996426	6.93936e-05	pycA
1.13162	0.0386897	yveA	0.992133	3.98457e-07	cggR
1.12885	0.26172	essG_6	0.988915	0.00224017	sauU
1.12182	0.000186889	aroC	0.988764	0.00303284	polA
1.12135	0.386261	murQ	0.988457	0.28534	dhaM
1.12093	0.314851	crtQ	0.976686	0.180846	accB_1
1.11824	0.0422204	catE_2	0.976253	0.0161641	hit
1.11641	2.07864e-07	rutB	0.971482	0.490331	gatB_2
1.11615	0.38422	lukEv	0.960676	0.00360531	speA
1.11488	0.0219906	gcvH	0.958504	0.000532356	panB
1.11197	0.107179	rclA	0.955993	0.102336	garL
1.10645	0.0483021	msrC	0.9545	0.245486	asp2
1.10153	0.00155718	ptpA	0.951328	0.000279274	recG
1.09994	0.321491	purS	0.950651	6.91575e-07	rutB
1.09655	0.00816155	ebh_1	0.947717	0.0419404	vraS
1.09524	0.0134037	arcC1	0.942984	0.225658	fdhD
1.09048	0.11779	bglK	0.939605	0.0453205	recX
1.08912	0.318606	comC	0.937224	0.288115	purQ
1.08526	0.0209753	gluD	0.934677	0.00118498	nrdE
1.08315	0.1466	tcyP	0.930893	0.196273	malG
1.08249	0.121574	hfq	0.928027	0.0345394	hssR
1.08235	0.00776725	cysJ	0.926264	0.0325187	tadA_1
1.07855	0.454119	essG_7	0.924037	0.019939	sspB
1.0699	0.000528974	flp	0.919135	0.277783	csbB
1.06569	0.0809209	trpG_1	0.916602	0.0627239	feoB
1.06385	0.00836866	cynR	0.916003	0.00232367	dnaN
1.06192	0.00854288	ylmA	0.912209	0.10848	cobB
1.05894	0.070108	yfhP	0.910325	0.00727599	yicL
1.04806	0.00808013	hssS	0.908224	0.0347023	ppaC
1.04524	0.145803	yrrK	0.908184	0.191642	ytrA
1.03995	0.0940162	mta	0.906445	0.0358013	fadN
1.03973	0.224482	argH	0.905205	0.00565772	oxyR
1.03892	0.135694	nhaK_2	0.902049	0.0602521	catE_2
1.03638	0.00435103	graR_1	0.901004	0.000372265	recA
1.03334	0.00394921	ysdC_2	0.898749	0.001126	smc_2
1.03175	0.290581	acuC	0.896295	0.280974	purS
1.03109	0.00570473	lacR	0.89339	0.0793346	fgd_1
1.03079	0.0156403	yvyI	0.891613	0.0138369	odhA
1.02896	6.78215e-05	fhs	0.890042	0.364005	icaC
1.02874	0.00444107	dnaD	0.88298	0.15774	fbp
1.02702	0.254042	glpQ_2	0.882739	0.136078	copZ
1.02408	0.00572632	pgi	0.877014	0.19453	nixA
1.01819	0.0421583	cidB	0.874236	0.207687	isdB
1.01347	0.0124	phoP	0.872969	0.289891	cntK
1.00615	0.000787241	recG	0.872077	0.0759062	mnhA1
1.00428	0.00169419	graR_2	0.87052	0.134391	cycB
1.00202	4.35784e-06	tagH_1	0.870255	0.000927009	yfmJ
0.999956	0.12384	btuD_1	0.870044	0.158141	yfiY
0.998405	0.0962715	fetA	0.868459	0.0133425	fgd_2
0.989708	0.00125722	icaR	0.86262	0.0187971	mneS
0.98613	0.349154	yhfK	0.862322	0.247885	entS
0.98242	0.0159408	acr1	0.848333	0.158141	sspC
0.980717	0.0363271	deoC2	0.846221	0.0430289	kimA
0.976919	0.316941	asp2	0.84515	0.0120898	luxA
0.974712	0.375094	yydJ	0.842486	0.22979	ybaK
0.973909	0.0103184	folD	0.839974	0.233507	gpmA_2
0.973892	0.00220176	panB	0.837012	0.0573098	gcvH
0.97352	0.393641	crtP	0.83066	0.0483993	vraR
0.969463	1.25503e-05	cggR	0.829124	0.0647605	ktrB_1
0.968721	0.00698402	yfnB	0.827149	0.0161058	yoeB
0.968109	0.00135207	nagA	0.825151	0.0629841	aroD
0.963684	0.0821753	mnhA1	0.821188	0.0122502	mdrP_2
0.961289	0.0129321	mdrP_2	0.818527	0.000354556	dnaB
0.960193	0.118716	trpD2	0.807066	0.0145602	lpp
0.958546	0.0298771	yjlD	0.803113	0.000520671	murF
0.955579	0.125373	modA	0.800949	0.0200187	lexA
0.951341	0.0225212	tmk	0.796775	0.00285271	flp
0.944247	0.183419	rihB	0.794459	0.0466003	pepS
0.942547	0.244641	mccB	0.793825	2.60388e-05	relA
0.940745	9.24108e-06	relA	0.790539	0.0124866	cydD
0.932382	0.13393	clpP	0.788006	0.0168131	COQ5
0.927355	0.445053	lnrL_2	0.787595	0.00492016	salA
0.92509	0.0496795	sarS	0.784145	0.00976171	ypdF
0.920708	0.00776725	kapB	0.783444	0.01738	yefM
0.920619	0.425066	hmp	0.781627	0.319411	ureA
0.919812	0.00072952	pepA_2	0.780386	0.0122689	pth
0.917935	0.00142875	manP	0.778409	0.431241	gnu
0.917714	0.0068364	tagU_1	0.777655	0.0133677	yfnB
0.912631	0.0585149	mnaA_2	0.777054	0.00462337	suhB_2
0.912187	2.7179e-05	ecfA2	0.770385	0.033349	pnoA
0.898299	0.425066	dhaM	0.770113	0.140776	slyA_2
0.891526	0.222179	malR	0.767642	0.00285811	ecfA1
0.891495	0.0697831	opcR	0.766473	0.419717	cntM
0.890953	0.0281877	luxA	0.766269	0.490968	phnD2
0.890224	0.0530898	treR_1	0.76163	0.263952	feuC
0.887185	0.00431042	suhB_2	0.747978	0.024646	ytnP
0.884363	0.000785175	bmrA	0.747119	0.0421781	sdrE
0.876395	0.00393632	mgtE	0.745024	0.0331227	upp
0.875494	0.633789	lacF	0.73576	0.00276505	nrdF
0.874573	0.0253835	yefM	0.733905	0.25742	cycA_1
0.869717	0.132304	fadN	0.731255	0.0253165	lacR
0.864695	0.00272672	ydjZ	0.72867	0.000881217	walR
0.862733	0.440773	kdpA	0.723277	0.0193182	kdpB
0.856987	0.1685	trpE	0.722744	0.160107	gntT
0.849038	0.00857741	cinA	0.7218	0.171323	btuD_3
0.844867	0.0480006	scrB	0.716045	0.339746	essG_1
0.840343	0.22444	rpmB	0.714834	0.245578	yfhH
0.838127	0.00083892	ahpC	0.711005	0.0112229	glyA
0.836962	0.465741	bceB_2	0.710281	0.345321	RBKS
0.831941	0.0517065	garK_1	0.709836	0.0958519	mnaA_2
0.831427	0.271283	lytN	0.699344	0.0103152	yibN
0.827384	0.0245847	rhaR_2	0.698299	0.0595368	tmk
0.824702	0.418784	ebh_2	0.693508	0.470289	glnQ
0.817123	0.210664	tpx	0.68798	0.525491	sspA
0.816642	0.00382744	ddl	0.685972	0.051018	ald2
0.816352	0.208128	purF	0.678883	0.384021	msmX
0.813664	0.233883	aur	0.678501	0.0711816	fumC
0.812198	0.172019	slyA_2	0.671879	0.384437	fosB
0.811723	0.00113641	walR	0.667234	0.00290911	cls_2
0.810048	0.0834305	manR	0.665565	0.0121999	yfkN_1
0.804597	0.0254497	pth	0.663686	0.0831192	hisF
0.797997	0.150968	mntH	0.659915	0.300601	phoU
0.79664	0.00538809	der_2	0.654101	0.228369	yfhP
0.79502	0.399637	fosB	0.653961	0.301068	rihB
0.789556	0.0204067	hprK	0.653308	0.0129495	hdl IVa
0.788397	0.0425111	lpp	0.652114	0.131515	cidB
0.787237	0.0096517	rqcH	0.651522	0.309755	ureB
0.784899	0.0154186	recD	0.649561	0.000696549	ecfA2
0.783916	0.450975	essB	0.640345	0.340614	cntA
0.779186	0.0578926	cysS	0.634697	0.618451	pstS
0.778656	0.0269749	bceB_3	0.633006	0.000903009	pdp
0.777245	0.0532966	ywaC	0.630497	0.358683	mhqA_3
0.773064	0.0921747	spo0J	0.630242	0.0180021	panC
0.772268	0.165578	glyQS	0.622616	0.598934	lpl2_2
0.769384	0.141213	ktrB_1	0.62028	0.298806	btuD_1
0.767079	0.495769	secY_2	0.61857	0.048647	korA
0.761248	0.287409	hup	0.618294	0.0557166	lytM
0.76008	0.00504548	femA_2	0.614864	0.243246	sarX
0.759623	0.0480006	sodA	0.613466	0.535542	essG_2
0.758839	0.112338	degA	0.611229	0.19037	ftsW
0.756608	0.224821	cysA	0.60341	0.256338	mta
0.752589	0.479087	splF	0.600305	0.262127	nanE
0.749612	0.0612688	upp	0.592454	0.0428065	kapB
0.745762	0.162595	aroD	0.583763	0.0981094	srtA
0.741413	0.000184143	nrdR	0.583762	0.032791	dnaI
0.740789	0.021916	salA	0.580559	0.18534	sarS
0.735697	0.558671	sspA	0.578675	0.116508	phoP
0.729884	0.427453	ureF	0.578108	0.171323	rpoZ
0.728287	0.0152265	ecfA1	0.575921	0.1269	ysdC_1
0.725147	0.229318	gntT	0.575578	0.0331227	divIC
0.720619	0.0897362	odhA	0.57289	0.185919	mleN_1
0.717268	0.0136408	trxB	0.566876	0.343448	mltF
0.713304	0.275521	sufT	0.564506	0.147985	garK_1
0.711753	0.020832	aroA_2	0.555811	0.253749	bdbD
0.704613	0.0565284	mqo1	0.555047	0.539407	yfiZ_2
0.701865	0.0213838	panC	0.554605	0.347093	deoD1
0.701403	0.414967	femA_3	0.554565	0.497892	yfiZ_1
0.700624	0.0834305	proC_2	0.552036	0.195696	nudC
0.692239	0.209469	deoC1	0.543799	0.0341376	tarB
0.685252	0.0874664	bshC	0.541808	0.0490534	rqcH
0.683831	0.591589	essG_3	0.535646	0.0111081	pepF1_2
0.679782	0.212127	trpA	0.533052	0.0880018	tagU_1
0.679706	0.00886827	cls_2	0.52894	0.182461	scrB
0.678967	0.0199449	tarB	0.525928	0.586098	yfhA
0.678755	0.114133	pepF1_1	0.517676	0.0359033	femA_2
0.676795	0.113002	dat	0.514839	0.19037	ebh_1
0.675432	0.139563	tarI1	0.514713	0.0493213	der_2
0.673605	0.0677241	addB	0.512118	0.243234	deoC2
0.672402	0.233759	trpS	0.512094	0.0668967	nagA
0.667644	0.128429	ecsA	0.510605	0.228024	treR_1
0.663578	0.155485	cycA_2	0.509339	0.0658222	aroA_2
0.663108	0.0140051	murF	0.508549	0.237728	rex
0.662823	0.0924599	aroB	0.507587	0.511452	norB_3
0.661694	0.315385	deoD1	0.506651	0.171323	hssS
0.660551	0.14774	cymR	0.506651	0.443991	hup
0.659451	0.353034	aldC_2	0.504155	0.584725	ampR
0.65688	0.448823	mazE	0.497655	0.353384	pepT_2
0.655926	0.241028	crtM	0.495477	0.601475	essG_6
0.654213	0.0424625	glyA	0.491904	0.622466	pstB3
0.653382	0.0248993	pncB2	0.490951	0.23043	yifK
0.652283	0.290267	moaD	0.490224	0.14083	graR_1
0.646141	0.621469	tenA	0.48893	0.230754	putP
0.645373	0.207479	ppaC	0.48679	0.246355	degA
0.645066	0.0412357	yibN	0.48556	0.457433	lysP_1
0.644294	0.446932	gatD_2	0.481976	0.432241	tpx
0.642851	0.0130665	yitU_2	0.48042	0.230293	ecsA
0.642246	0.600391	bioK	0.473599	0.302816	opcR
0.638833	0.0495211	menE_1	0.471973	0.486386	ahpD
0.633826	0.0202705	folP	0.471353	0.555084	mhqD
0.632801	0.135694	yoeB	0.471216	0.314615	gpmA_1
0.624293	0.474757	argG	0.470085	0.169263	ysdC_2
0.621495	0.0160571	xerC	0.468867	0.317495	hutG
0.620582	0.121416	srtA	0.463283	0.0675195	pepA_2
0.61889	0.278765	yhfP	0.454879	0.252009	lacG
0.616906	0.158654	agrB	0.454835	0.206857	pnbA
0.611814	0.053938	hdl IVa	0.453956	0.0590214	mnaA_1
0.611055	0.137236	speA	0.450785	0.130786	cinA
0.607092	0.131177	ettA	0.446456	0.231509	ywaC
0.604058	0.22444	nudC	0.446063	0.578138	rodA
0.600687	0.183419	oatA_1	0.444228	0.191441	secA1_2
0.597759	0.132419	dtd	0.443436	0.517565	hlgB
0.597551	0.118614	purD	0.442074	0.400948	yfmC_1
0.596809	0.193498	coaE	0.434362	0.556985	hdfR_1
0.595999	0.350453	isdH	0.432969	0.268447	cysJ
0.595485	0.236826	argC	0.427951	0.0349596	tagH_1
0.594626	0.13048	mhqA_1	0.427516	0.645428	msrAB
0.593388	0.42113	yfhH	0.425925	0.105698	pnp_2
0.591938	0.190762	sirC	0.425148	0.314465	manR
0.589759	0.117544	fbiB	0.424898	0.418419	glyQS
0.586615	0.472782	essG_5	0.421433	0.85277	ywqE_1
0.581935	0.17708	ysdC_1	0.420369	0.289891	wecC
0.577631	0.190762	fumC	0.419188	0.180907	gtfA_3
0.576805	0.491495	ureB	0.41649	0.411977	mepA
0.576324	0.0614309	tagX	0.409239	0.516558	relJ
0.570602	0.074338	mutM	0.407942	0.0898363	cpdA_2
0.570293	0.578954	essG_8	0.407194	0.516981	mnhC1
0.564437	0.496412	esxA	0.405694	0.554531	nhaK_2
0.561304	0.0469253	ywqN	0.404383	0.385298	walK
0.556052	0.0297878	gtfA_2	0.403591	0.105028	sucD
0.554591	0.0215981	spxA	0.402012	0.213102	hprK
0.551506	0.241028	scmP_4	0.401371	0.442907	yhfP
0.545097	0.481915	ypjD	0.400991	0.454355	nagB_2
0.539466	0.499387	modB	0.396553	0.0730491	gtfA_2
0.539114	0.0772285	recA	0.395343	0.258485	rhaR_2
0.532355	0.552696	lpl2_1	0.39405	0.305256	gmk
0.526495	0.0811868	coaBC	0.393561	0.725927	psuG
0.526079	0.343037	dapH_2	0.391702	0.233507	sdcS
0.524032	0.253273	putP	0.390362	0.185948	slyA_3
0.523417	0.425066	kdpC	0.385748	0.459422	azoR
0.51908	0.235038	gph_2	0.378717	0.465226	purC
0.512022	0.494257	tcyC_2	0.378525	0.372949	spo0J
0.508549	0.0561932	iolS	0.377724	0.439528	hisI
0.503323	0.0172816	fda	0.376474	0.369948	panD
0.503137	0.344284	nth_1	0.369879	0.16037	ugtP
0.50165	0.756667	hlgA	0.368001	0.495561	kdpC
0.498762	0.629747	sarT	0.366418	0.3315	bshC
0.497009	0.425066	murG	0.364685	0.48552	slyA_1
0.49397	0.0847337	ecfT_1	0.363377	0.554531	yflS
0.490402	0.0297704	priA	0.360753	0.0584334	hisC_1
0.489829	0.147614	smc_2	0.360287	0.521716	nudF
0.489356	0.0700191	ypcP	0.360274	0.295809	addB
0.486289	0.225726	sauU	0.354578	0.2567	comEC
0.486211	0.389256	hssR	0.354004	0.612314	rocD2_2
0.484832	0.0736821	cdr	0.349665	0.285936	bceB_3
0.476012	0.553979	selX	0.349474	0.204697	ydjZ
0.473691	0.596995	rodA	0.348273	0.584725	ptsG_2
0.468764	0.562947	cycA_1	0.347725	0.3818	cynR
0.468464	0.086825	cpdA_2	0.341653	0.221828	trxB
0.467618	0.4931	mobB	0.338218	0.438139	uppP
0.464541	0.326708	phrB	0.335575	0.197239	ezrA
0.461533	0.262777	kdpB	0.335256	0.265039	menE_1
0.452324	0.290267	hsdR	0.333321	0.588322	ydaG
0.450548	0.283865	lexA	0.332877	0.596568	yecD
0.445995	0.595943	ahpD	0.330509	0.195696	yfkN_2
0.445732	0.370636	tcaA	0.325062	0.743147	essG_9
0.444367	0.191701	scrK	0.322069	0.565074	sbnH
0.441803	0.297387	ahpF	0.315586	0.473664	sbnI
0.440966	0.0548315	pdp	0.314148	0.397535	mhqA_1
0.440279	0.111736	mnaA_1	0.313442	0.4861	bcrA_1
0.438051	0.354703	yifK	0.31332	0.52105	nth_1
0.437328	0.145718	ftsH	0.312829	0.20302	ypcP
0.433974	0.394983	hisF	0.312237	0.672206	epsL
0.432553	0.547209	relJ	0.309658	0.625343	rpe
0.430288	0.0556474	swrC	0.307039	0.605715	purK
0.429303	0.450329	dinB	0.306254	0.444117	azo1
0.428615	0.130833	dagK	0.305151	0.539407	ipdC
0.428442	0.176633	rplI	0.302079	0.674166	dppE_1
0.42814	0.441016	tarJ	0.301841	0.429778	ytpA
0.427838	0.505897	rpmG2_1	0.300993	0.56753	ytmI
0.417112	0.189132	pgcA	0.300739	0.575492	serS
0.415763	0.11444	iscS_2	0.295217	0.343448	recD
0.413821	0.235669	ccpN	0.294949	0.672206	yehR
0.41266	0.450882	rnhA	0.293459	0.245535	cdr
0.412488	0.425066	veg	0.292155	0.174425	rsgA
0.411921	0.271283	rhaS_2	0.288441	0.252386	tetA
0.411076	0.391166	mneS	0.28603	0.4004	rhaS_2
0.410622	0.605347	mrnC	0.285775	0.672206	aldC_2
0.405716	0.216686	dnaI	0.283318	0.269691	bshA
0.404099	0.38352	secG	0.282842	0.678047	ureG
0.398922	0.886796	ywqE_1	0.282725	0.642101	ykoE
0.397557	0.550729	rsbU_2	0.279335	0.823901	lukEv
0.395466	0.158292	bepA_1	0.276514	0.678729	ureE
0.395297	0.558671	proP	0.273645	0.380511	ftsZ
0.394578	0.551655	ureD1	0.273498	0.454355	scmP_4
0.392	0.437447	sasA	0.273103	0.525491	sirC
0.386385	0.27437	fepC	0.271393	0.772967	yclP
0.384425	0.510345	bdbD	0.269475	0.559967	murJ_1
0.38351	0.622099	sau3AIR	0.268388	0.549514	hxlB
0.377724	0.673394	aldC_1	0.267931	0.35659	mfd
0.377034	0.490845	est_2	0.267613	0.262023	atl_2
0.374439	0.563993	isdI	0.267186	0.384021	tagH_2
0.374255	0.502181	gapA1	0.264833	0.569255	crtM
0.374006	0.759771	lpl2_6	0.264828	0.590436	mnhB1
0.373856	0.448945	map_3	0.264231	0.740092	fecD
0.373352	0.667323	ytrA	0.261529	0.607637	gapA1
0.371969	0.620081	cysE	0.26	0.465529	mscL
0.369866	0.608296	mltF	0.255745	0.615094	sarR
0.369811	0.463226	pepS	0.254643	0.762921	lpl2_1
0.368713	0.221798	ugtP	0.251068	0.628173	dinB
0.367299	0.314184	graS_1	0.250101	0.424693	gdpP
0.365625	0.154972	lgt	0.249856	0.823901	yydJ
0.364102	0.733971	pglF	0.248572	0.498373	radA
0.360926	0.289052	secA1_1	0.247627	0.361538	yedJ
0.360376	0.254903	femB	0.247377	0.825085	argR_2
0.360027	0.289179	tagH_2	0.246378	0.656053	trpS
0.35642	0.727778	zipA	0.243919	0.388527	ftsH
0.354997	0.489393	rex	0.241085	0.446124	glvR
0.350172	0.570648	tarA	0.240215	0.462118	gtfB
0.345024	0.667265	eno	0.240114	0.598934	rlmH
0.342978	0.236491	dnaB	0.235356	0.450328	yugI
0.342054	0.355238	cca	0.231145	0.721731	umuC
0.341518	0.425066	ytnP	0.224804	0.396047	cls_1
0.340762	0.253497	tetA	0.219043	0.786231	cntB
0.333656	0.547099	mnhB1	0.218585	0.855896	lpl2_5
0.328043	0.412328	mnhE1	0.216526	0.411805	dagK
0.32561	0.534294	sbnC	0.206015	0.554075	mraZ
0.323807	0.635396	feoB	0.201791	0.443137	bepA_1
0.318644	0.484197	pnbA	0.201451	0.537682	yqfL
0.306115	0.594003	accC	0.198981	0.667798	xerD_1
0.306051	0.454186	cydD	0.195407	0.469649	fhs
0.303711	0.388933	slyA_3	0.192361	0.623504	pgi
0.302522	0.66176	rpsU	0.189553	0.576479	darA
0.299935	0.728662	yydI	0.188629	0.569255	ccpN
0.295886	0.604355	ftsW	0.188541	0.659034	yheS
0.293686	0.633017	dgk	0.188437	0.623504	aroK
0.293344	0.810897	nasF	0.186509	0.510462	gpsB
0.292398	0.593437	walK	0.185419	0.812427	yydI
0.289853	0.479087	sucC	0.184154	0.81311	ypjD
0.28893	0.82216	opuCD	0.183863	0.652125	rot
0.287195	0.664956	btuD_3	0.182502	0.61348	arlR
0.279771	0.30098	tarF	0.181644	0.865303	kdpA
0.278647	0.583453	hxlB	0.17804	0.87443	crtQ
0.275562	0.558671	yheS	0.177504	0.841773	mazE
0.269746	0.794827	xerD_2	0.173672	0.584725	mgtE
0.269567	0.505798	mscL	0.172754	0.674166	crtN
0.266655	0.429616	metG	0.172348	0.536584	ywqN
0.263333	0.38422	bshA	0.167054	0.477174	ydhF
0.262413	0.510396	korA	0.166484	0.576669	coaBC
0.253249	0.763528	xylB	0.159673	0.88432	splF
0.251248	0.628138	folB	0.159371	0.879374	wbgU
0.249337	0.492316	rihA	0.158854	0.667798	liaR
0.248342	0.487822	gdpP	0.157667	0.730421	oatA_1
0.240269	0.590049	spsB_2	0.154187	0.51911	pdxK
0.235145	0.677434	pspB	0.152068	0.820373	fadA
0.231622	0.510396	nadE	0.15092	0.570939	xerC
0.231026	0.849334	essG_9	0.149056	0.752316	cymR
0.230952	0.828251	zapA	0.148806	0.887445	essG_8
0.227873	0.570865	sdcS	0.142969	0.883358	glpQ_2
0.227402	0.748411	agrA	0.140626	0.825085	murG
0.224611	0.605701	rsmH_2	0.138255	0.736875	mrcA
0.22433	0.668292	tarM	0.137004	0.658125	pgcA
0.223175	0.607731	lytR	0.131933	0.897962	wbpI
0.222674	0.808652	sspC	0.131823	0.588322	lgt
0.219554	0.55537	yitU_1	0.12392	0.888249	femA_3
0.219467	0.713588	araB	0.121979	0.885046	essG_5
0.218865	0.595943	mutS2_2	0.11916	0.897455	xerD_2
0.218856	0.558671	glvR	0.118475	0.863162	cysA
0.218223	0.667323	panD	0.11818	0.713113	metG
0.215996	0.70963	yacL	0.116651	0.842334	yjjP
0.212744	0.868352	essG_2	0.116524	0.900588	mnhD1_1
0.21248	0.871404	argJ	0.116278	0.747543	cca
0.203161	0.741366	yycH	0.114936	0.772967	sucC
0.199523	0.593437	pepA_1	0.111157	0.861463	tagO
0.199298	0.751661	yjjP	0.109017	0.85383	dapH_2
0.196036	0.635559	fur	0.105183	0.88432	ureC
0.194878	0.584819	pta	0.104183	0.925603	yclQ
0.194384	0.474757	ydhF	0.103931	0.944896	comGC
0.191145	0.931823	sarU	0.102346	0.713317	folP
0.190215	0.803496	pheA	0.100738	0.897962	nupC_2
0.18978	0.701534	slmA	0.0977218	0.765211	rplI
0.188078	0.575254	yfkN_2	0.0919098	0.86548	alaS
0.184344	0.578828	pnp_2	0.0894862	0.917681	modB
0.183985	0.76818	pxpC_1	0.0891729	0.85383	lipM
0.182844	0.636262	polX	0.0885519	0.935765	lacE
0.182721	0.613108	pcrB	0.0883873	0.915192	splE
0.179887	0.704786	moaE	0.0846691	0.726268	mro
0.178937	0.459594	tarL	0.0834075	0.857064	dtd3
0.177286	0.900171	mtlF	0.0832263	0.834416	folK
0.174974	0.539063	ftsA	0.0809494	0.88552	ywpJ_2
0.174082	0.854213	ribU	0.0804351	0.825085	murA1
0.173285	0.66349	mraZ	0.0785158	0.907926	ureD1
0.162689	0.841005	essC	0.0761654	0.848256	zntB
0.154	0.844903	mazF	0.0722197	0.888249	argC
0.153302	0.571394	rsgA	0.0721175	0.88432	recR
0.152939	0.796781	ywpJ_2	0.070047	0.914079	rsmH_1
0.151344	0.915412	ebh_3	0.0682234	0.86225	polX
0.149238	0.546186	hisC_1	0.06594	0.86548	graS_1
0.144938	0.809341	femA_1	0.0645399	0.924405	tarA
0.144443	0.809309	kimA	0.0645243	0.925603	cspLA
0.141585	0.768107	guaB	0.0635372	0.8622	pta
0.140932	0.721259	yqfL	0.0627234	0.88552	mqo1
0.139038	0.756579	secA1_2	0.0625095	0.925603	ssl7_3
0.137186	0.4791	addA	0.0600228	0.89083	dnaD
0.136669	0.760115	radA	0.0590543	0.943514	sau3AIR
0.133699	0.828251	ybaN	0.0530336	0.86167	iolS
0.130913	0.830656	orr	0.0512068	0.925603	prfB
0.129008	0.872734	ureC	0.0500331	0.870883	yitU_2
0.124475	0.85906	hrtA_2	0.0496044	0.943514	bcr_1
0.122336	0.733043	hslV	0.0492446	0.868676	iscS_2
0.120576	0.706722	rpiA	0.0487366	0.950044	ansA
0.116872	0.749362	mfd	0.0485479	0.941694	fabZ
0.116317	0.845334	hslO	0.0478971	0.869409	tarF
0.112965	0.853383	spsB_1	0.0477106	0.887859	dltA_2
0.111945	0.748832	dltA_2	0.0470695	0.897455	tagX
0.106903	0.629747	yodB	0.0461922	0.973629	essG_7
0.10197	0.871888	sspB	0.0452512	0.950535	mazF
0.100001	0.893458	mnhG1	0.0433819	0.950052	fetA
0.0965477	0.857191	yutF	0.042572	0.926599	rsmH_2
0.0939392	0.909493	mnhC1	0.0366273	0.945401	tarI1
0.0937902	0.841992	ypdA	0.0330877	0.941694	menC
0.0937339	0.782552	sucD	0.0316847	0.950672	murJ_2
0.0914837	0.871877	deoB	0.0308561	0.936442	icaR
0.0913188	0.793971	ezrA	0.0291844	0.969397	lip2
0.0905007	0.859815	ald2	0.0257976	0.970776	brnQ_2
0.0876421	0.820372	recQ_1	0.0245469	0.948649	thiN
0.0849873	0.88479	rpoZ	0.0229783	0.963068	malP
0.0841638	0.902402	hisI	0.0203921	0.956849	mutM
0.082763	0.874916	bacC	0.0185899	0.95553	ecfT_1
0.0799851	0.818622	cls_1	0.0162832	0.966867	secA1_1
0.0784671	0.918703	MroQ	0.0155643	0.969581	folA
0.0708529	0.815476	pdxK	0.0154114	0.966867	bcr_2
0.0702972	0.942255	purN	0.0139416	0.970291	rhaS_1
0.0676771	0.874642	hslU	0.0134823	0.969033	pncB2
0.0673803	0.886796	arlR	0.0109964	0.975239	aes
0.067252	0.897987	gmk	0.0107868	0.980209	cysS
0.062963	0.886796	tkt	0.00958081	0.97732	scrK
0.0620072	0.936364	nanE	0.0059013	0.989315	folB
0.0581408	0.963568	phnE_2	-0.00346604	0.991946	hsdR
0.0555035	0.917217	acpS	-0.00491186	0.989349	mntR
0.0493948	0.956091	brnQ_2	-0.00584591	0.988	rlmI
0.0475493	0.883613	femX	-0.00749021	0.97732	fabI
0.0469882	0.898702	pgk	-0.0102239	0.990321	yhfK
0.0469645	0.950632	isdC	-0.0109074	0.970025	ydjM
0.0467113	0.928966	dtd3	-0.0153372	0.982887	lytN
0.0467072	0.951532	pepT_2	-0.0186721	0.986634	ebh_3
0.0460116	0.943403	lacG	-0.0198673	0.966867	spsB_2
0.0452708	0.943403	moaB	-0.0211998	0.945766	ybeY
0.0451789	0.906081	spoVG	-0.0222986	0.975239	cysE
0.0410006	0.966809	purE	-0.0226746	0.968672	rsbU_1
0.0407177	0.937068	aroK	-0.024056	0.954821	bioB_2
0.0405843	0.948773	tarD	-0.0242791	0.972146	ssbA_1
0.0394518	0.931823	btuF	-0.0260668	0.953571	fruA_1
0.0390971	0.958203	xpt	-0.0281334	0.926599	ftsA
0.0326135	0.977589	hel	-0.0317943	0.962571	lipL
0.0319384	0.948769	def	-0.0360161	0.963925	rpmB
0.0274547	0.964895	recQ_2	-0.0373005	0.919178	recQ_1
0.0264877	0.98018	ptsG_1	-0.0395063	0.948509	nikE
0.0195408	0.956091	birA	-0.0406034	0.925603	mgrA
0.0195007	0.975087	frdB	-0.0408033	0.948649	desR
0.0194572	0.985622	hlgB	-0.0420868	0.930806	sepF
0.011786	0.985162	recR	-0.0434604	0.970025	mtlF
0.00724827	0.988611	nirQ	-0.0500372	0.973393	dapH_3
0.00513654	0.988267	tarS	-0.0515777	0.968661	ssl3
0.00203882	0.998677	azoR	-0.0531927	0.949286	mrnC
0.00186426	0.996939	atl_2	-0.0542007	0.926907	tagG
0.0017559	0.998752	sbnB	-0.0574478	0.943595	malR
0.00129095	0.998677	ftsZ	-0.0574632	0.940034	sufT
0.00093705	0.998677	map_2	-0.0575062	0.945373	xylB
0.000320871	0.999541	grpE	-0.0628046	0.914079	spsB_1
-0.00158461	0.998677	codY	-0.0630283	0.938856	selX
-0.00230539	0.996939	ghrB_2	-0.0667033	0.960006	ssl7_1
-0.00231923	0.998521	graS_2	-0.0673544	0.897455	graS_2
-0.00304142	0.996939	mrcA	-0.0678254	0.925603	cspA_2
-0.00354145	0.994978	mreC	-0.0724359	0.857245	ybbH_1
-0.00659289	0.994978	yojF	-0.0760864	0.83264	rihA
-0.00921423	0.994978	ltaE	-0.0796357	0.868077	gph_2
-0.0108629	0.98336	comEC	-0.0843284	0.887445	glcU_1
-0.0110885	0.994978	fetB	-0.0852264	0.943514	fetB
-0.0122632	0.98018	aes	-0.0883533	0.907441	crcB_2
-0.0150985	0.983616	bioB_1	-0.0888406	0.930806	zipA
-0.0152452	0.988611	splE	-0.092686	0.870883	rnmV_2
-0.0160625	0.982659	rnmV_2	-0.0941333	0.933697	wbjC
-0.0164214	0.980423	bcrA_1	-0.0967903	0.906833	ydjF
-0.0205953	0.968775	liaR	-0.100665	0.756575	lysS
-0.022009	0.961626	moaA_1	-0.101544	0.922523	zapA
-0.0227493	0.977589	slyA_1	-0.104807	0.585959	yodB
-0.0228608	0.968775	azo1	-0.105307	0.752316	graR_2
-0.0234103	0.948773	ybeY	-0.106427	0.841892	moaB
-0.025388	0.956091	dnaC	-0.106691	0.624416	IMPDH
-0.0256708	0.954053	thiN	-0.106871	0.740092	rsuA
-0.0260132	0.959846	uvrC	-0.108303	0.706149	hldD
-0.0265259	0.957176	folA	-0.109638	0.9101	pglF
-0.026561	0.973878	lipL	-0.109698	0.879374	modA
-0.030257	0.973878	pxpB_1	-0.11002	0.947387	phnE_1
-0.0416438	0.962765	rpe	-0.112014	0.843136	araB
-0.0444319	0.968272	mnhD1_1	-0.113866	0.926599	ssl5_2
-0.0459912	0.901214	gpsB	-0.114069	0.825085	tarD
-0.0459913	0.926125	lytM	-0.115061	0.836381	yacL
-0.0486128	0.91487	gtfA_3	-0.123392	0.72252	ytpP
-0.050081	0.924061	guaA	-0.123458	0.948382	pstA
-0.0504474	0.920125	ftsL	-0.123835	0.690268	arlS
-0.0527297	0.950632	ydaG	-0.124661	0.791592	rhaR_1
-0.0551396	0.955393	dppE_1	-0.128552	0.925603	lacA
-0.0559205	0.876049	hldD	-0.129615	0.789621	metK
-0.0627906	0.829957	hemE	-0.130443	0.906037	ebh_2
-0.0663134	0.925185	nikE	-0.132112	0.85277	tcaR
-0.0675369	0.868352	bcr_2	-0.132375	0.879374	mobA
-0.0675656	0.852822	yacP	-0.134659	0.784327	rnhC
-0.071806	0.936364	ssbA_1	-0.137801	0.724295	fni
-0.0720853	0.917217	splA	-0.138605	0.66405	pcrB
-0.0753538	0.920017	nth_2	-0.139834	0.610166	mutS_2
-0.0771124	0.860242	ybbH_1	-0.140718	0.588322	yggS
-0.0773124	0.932565	wbnH	-0.143195	0.77553	ligJ
-0.0813801	0.851425	ytpP	-0.146511	0.685083	tkt
-0.0830893	0.917217	purK	-0.149594	0.71925	slmA
-0.0879798	0.944573	essG_4	-0.150139	0.69864	fadR
-0.0913233	0.888459	rnmV_1	-0.151995	0.925603	lacF
-0.0913645	0.809341	menF	-0.155741	0.83264	mutS_1
-0.0961958	0.849334	rot	-0.159256	0.623251	asnS
-0.0969097	0.872357	mleN_1	-0.160185	0.792449	moaD
-0.10085	0.788472	kefB	-0.161239	0.809381	proP
-0.102047	0.852162	ytkD	-0.161328	0.7673	ykoD_1
-0.104237	0.851273	gtaB	-0.16352	0.762921	tarJ
-0.105026	0.849334	malP	-0.167471	0.574801	hslV
-0.105965	0.829703	uvrB	-0.169005	0.628496	pfkA
-0.107191	0.8317	COQ5	-0.169896	0.744121	topA
-0.108834	0.807019	hsdM	-0.170319	0.497286	femX
-0.110807	0.84249	prfB	-0.171917	0.49859	queE_1
-0.111979	0.76818	divIC	-0.178661	0.654739	moaE
-0.115061	0.817371	glcB	-0.179963	0.676899	yutF
-0.115704	0.732778	ruvB_2	-0.180384	0.475863	rpiA
-0.119053	0.694988	yggS	-0.187908	0.729401	ktrB_2
-0.122125	0.82184	rhaR_1	-0.189575	0.536584	mutY
-0.1254	0.82734	sepA	-0.190116	0.572326	treR_2
-0.126321	0.889565	feuB	-0.191037	0.736875	arcB
-0.128117	0.806899	lipM	-0.197144	0.588322	mnhE1
-0.134058	0.793971	pdxT	-0.198518	0.474664	ruvB_2
-0.134542	0.92823	ywqD_2	-0.200575	0.744398	MroQ
-0.135739	0.743989	hemH	-0.200929	0.708677	yycH
-0.140433	0.695979	yhaM	-0.201444	0.638761	pepF1_1
-0.140867	0.897987	essG_10	-0.202203	0.887445	hlgC
-0.141164	0.872844	ureE	-0.209013	0.638608	phrB
-0.144093	0.761288	tadA_2	-0.212896	0.721556	mnhF1
-0.14526	0.841992	arg	-0.214887	0.497286	nrnA
-0.15011	0.851425	umuC	-0.216041	0.8091	ureF
-0.150255	0.712888	pfkA	-0.216067	0.550201	rny
-0.150255	0.631239	mutS_2	-0.220119	0.623018	coaE
-0.151734	0.734284	rlmI	-0.221105	0.580206	cpnA
-0.15235	0.635622	msrR	-0.221953	0.574801	uvrB
-0.153355	0.784152	rlmH	-0.222526	0.604147	arcD
-0.155204	0.833638	cspA_2	-0.223533	0.474664	moaA_1
-0.157681	0.828251	mnhF1	-0.225878	0.44164	mvaA
-0.163535	0.817371	rsbV	-0.226154	0.809542	essG_10
-0.166706	0.839473	ptsG_2	-0.227987	0.667798	sufC
-0.16734	0.806899	desR	-0.228661	0.701521	arg
-0.172373	0.761245	fmtA	-0.22928	0.836483	argJ
-0.172785	0.595943	yedJ	-0.230072	0.436033	femB
-0.172802	0.658619	gtfB	-0.230404	0.139427	addA
-0.173515	0.624639	recN	-0.230977	0.426183	gnd
-0.180192	0.734284	hly	-0.232304	0.796911	mcsA
-0.18171	0.886796	nikA	-0.23243	0.254772	tarL
-0.185115	0.840668	phoU	-0.233194	0.385789	msrR
-0.195074	0.831905	groS	-0.234602	0.828901	crtP
-0.19565	0.551977	yycI	-0.237334	0.266495	hemE
-0.198335	0.496412	whiA	-0.239284	0.814395	crcB_1
-0.201328	0.651475	yqgN	-0.240052	0.431241	nadE
-0.202583	0.876049	asp1	-0.240432	0.549485	guaB
-0.208338	0.569935	hemL2	-0.247994	0.498373	ypdA
-0.210633	0.450329	fabI	-0.249206	0.590197	mrpA
-0.21348	0.66349	tsaE	-0.249789	0.509419	yqgN
-0.214878	0.539738	truA	-0.250686	0.399294	nagB_1
-0.219289	0.606311	menC	-0.250996	0.311795	rnz
-0.219308	0.595943	accD	-0.251435	0.88552	bioD
-0.223602	0.751022	rnc	-0.252625	0.777153	argB
-0.226937	0.820545	uhpT	-0.253051	0.44987	hemH
-0.231178	0.639611	moeA	-0.257314	0.375856	kefB
-0.232549	0.761245	dnaK	-0.258584	0.572243	glpF
-0.238803	0.700302	ssl1	-0.259046	0.389112	treA
-0.249542	0.665816	sarR	-0.259365	0.446124	hsdM
-0.253948	0.808652	argB	-0.262562	0.370334	yhaM
-0.254169	0.693572	ymcA	-0.266405	0.498373	glcB
-0.256464	0.771415	groL	-0.267751	0.241391	nupG
-0.257208	0.287065	pcrA	-0.268963	0.193114	swrC
-0.257619	0.595943	pucK	-0.269695	0.503667	topB
-0.259012	0.845334	clpB	-0.271511	0.621514	recF
-0.259738	0.563993	gltX	-0.272882	0.573221	femA_1
-0.2607	0.568372	murA2	-0.274285	0.450795	fabF
-0.262003	0.442675	arlS	-0.277232	0.641895	rnc
-0.267424	0.354802	lyrA	-0.278694	0.482925	murA2
-0.268056	0.610014	rnhC	-0.27876	0.57333	miaB
-0.268739	0.693104	rbgA	-0.279551	0.503122	greA
-0.269294	0.841992	nikD	-0.290259	0.626942	pckA
-0.269893	0.661087	serS	-0.291903	0.286451	spoVG
-0.271418	0.760115	mobA	-0.292764	0.580206	hhaIM
-0.271839	0.571111	cpnA	-0.293217	0.682869	eno
-0.272243	0.235453	IMPDH	-0.294777	0.790554	asp1
-0.275777	0.5128	mntR	-0.295339	0.813075	essG_3
-0.281236	0.627331	ykoD_1	-0.296281	0.367015	btuF
-0.282674	0.487609	rhaS_1	-0.296852	0.631485	mobB
-0.288975	0.593437	pdxS	-0.296985	0.339236	pepA_1
-0.295046	0.420037	glmM	-0.297847	0.480656	frdB
-0.295821	0.594492	topA	-0.301522	0.46958	secG
-0.29825	0.698199	mtlA	-0.302064	0.58571	nusB
-0.300182	0.625198	tmcAL	-0.303026	0.373957	mqo2
-0.300216	0.880442	comGC	-0.30387	0.836478	capD
-0.300806	0.738528	bioW	-0.305711	0.239334	ghrB_2
-0.303371	0.544295	wecC	-0.306052	0.550175	suhB_1
-0.303505	0.414159	smc_1	-0.309435	0.554075	glpT
-0.304676	0.201941	tpiA	-0.311524	0.677653	lacC_2
-0.306736	0.570648	pxpB_2	-0.313831	0.360996	def
-0.307141	0.546638	pyk	-0.314144	0.763408	comC
-0.309093	0.238244	purB	-0.316425	0.546077	menG
-0.309458	0.478898	sodM	-0.316946	0.578138	rsbV
-0.310285	0.5291	murJ_2	-0.319332	0.400939	ettA
-0.313258	0.360038	trmB	-0.319628	0.273605	argR_1
-0.319682	0.486991	acpP	-0.321572	0.268494	alr1_1
-0.320455	0.563613	splD	-0.32273	0.317383	truB
-0.320943	0.861157	capD	-0.323486	0.281165	yitU_1
-0.321018	0.40181	zntB	-0.326961	0.595413	clpP
-0.321193	0.647717	yflS	-0.328807	0.15774	rsmA
-0.321616	0.427453	rsbW	-0.330273	0.20302	rnj2
-0.322803	0.558671	miaB	-0.330915	0.295809	hslU
-0.325508	0.576773	ktrB_2	-0.331086	0.433807	gtaB
-0.326228	0.51333	uppP	-0.333171	0.450795	sasA
-0.327908	0.55537	rpsN2	-0.336568	0.5227	tmcAL
-0.33017	0.546638	cdaA	-0.345718	0.434277	pyk
-0.332283	0.512917	bceA_1	-0.347295	0.452192	mtlD
-0.333486	0.386261	mgrA	-0.352173	0.56753	pheA
-0.334092	0.520641	frdA	-0.352624	0.144977	lyrA
-0.340277	0.302877	nagB_1	-0.360486	0.539407	ktrA
-0.340405	0.244641	rnj2	-0.362299	0.237547	treP_2
-0.341527	0.254903	plsC	-0.363076	0.574801	ymdB
-0.341557	0.400412	queH	-0.364894	0.500531	ymcA
-0.342263	0.295076	rsuA	-0.366848	0.107891	birA
-0.342515	0.499387	glpF	-0.367246	0.41015	tcaA
-0.343652	0.377616	rny	-0.369049	0.256609	murE
-0.344032	0.188287	dnaE	-0.36935	0.45155	rnmV_1
-0.344734	0.12384	pbpH	-0.370905	0.523452	mnhG1
-0.349778	0.756972	lctP_1	-0.372732	0.142968	plsC
-0.352136	0.352078	truB	-0.373524	0.0634619	priA
-0.356011	0.253497	gnd	-0.375224	0.691053	ssl4_1
-0.356817	0.262777	lysS	-0.38463	0.247739	queG
-0.3569	0.479087	mnmA	-0.390283	0.441635	deoC1
-0.358103	0.813988	psuG	-0.395492	0.120718	yacP
-0.359604	0.183419	rsmA	-0.398577	0.183568	cdd
-0.360762	0.596995	ykoE	-0.399879	0.585245	trmL
-0.364738	0.241028	gltT	-0.399903	0.340026	norB_4
-0.366269	0.600391	citN	-0.402929	0.0374122	tarS
-0.369942	0.240098	glpG	-0.404787	0.526454	essC
-0.37178	0.365073	ydeN	-0.406593	0.675583	cntC
-0.375399	0.372335	fadR	-0.408938	0.230754	tadA_2
-0.376129	0.222179	gtfA_1	-0.409785	0.623018	bceA_2
-0.37651	0.100248	gyrB	-0.411382	0.622551	opuD_1
-0.380408	0.118201	mro	-0.420218	0.230293	ydeN
-0.382839	0.872961	lacC_1	-0.421422	0.364005	pspB
-0.384306	0.693572	lpl2_7	-0.423675	0.237676	rbfA
-0.386602	0.253927	nrnA	-0.424249	0.190485	catE_1
-0.388608	0.759959	lpl2_5	-0.426141	0.424693	csd
-0.39109	0.43953	murJ_1	-0.429638	0.0748833	thiK
-0.398697	0.42116	dinG	-0.433578	0.200104	uvrC
-0.399103	0.206854	mvaA	-0.434801	0.187101	moaA_2
-0.400102	0.230228	hepT	-0.439767	0.216195	ftsL
-0.403115	0.363493	bepA_2	-0.446106	0.273605	map_3
-0.403158	0.356387	sepF	-0.451169	0.296966	splD
-0.403909	0.502117	recF	-0.452891	0.256736	ponA
-0.405231	0.504604	fabZ	-0.453715	0.0885681	gltT
-0.411358	0.431723	norB_4	-0.456107	0.429506	ecfT_2
-0.415735	0.40158	xerD_1	-0.457111	0.409156	esaA
-0.424914	0.254496	thyA	-0.458004	0.281885	sepA
-0.426893	0.545297	bshB2	-0.462036	0.169263	accD
-0.430197	0.520585	yciC_1	-0.465997	0.0826922	efp
-0.430675	0.234527	tsaB	-0.468785	0.290382	hslO
-0.432362	0.197185	murA1	-0.469505	0.410182	rsbU_2
-0.440049	0.185308	asnS	-0.472715	0.11465	der_1
-0.443851	0.589935	isdE	-0.477827	0.412305	ribD
-0.444925	0.349892	metK	-0.478086	0.079589	truA
-0.446373	0.490845	ywqG	-0.479252	0.281647	pxpB_2
-0.446701	0.177875	mutY	-0.47962	0.342505	dgk
-0.44782	0.277085	saeS	-0.480359	0.013153	pcrA
-0.450946	0.307681	rnj1	-0.48206	0.101612	nupC_1
-0.451236	0.0487086	folE2	-0.485403	0.384189	rbgA
-0.451945	0.338405	bceB_1	-0.486617	0.0342791	map_2
-0.453451	0.474757	esaA	-0.489212	0.303716	cntI
-0.453866	0.293342	sdhC	-0.489709	0.607637	essB
-0.454104	0.238149	proS	-0.491332	0.304595	splA
-0.456433	0.319876	crtN	-0.493751	0.0738551	recN
-0.457465	0.160965	argR_1	-0.498874	0.328307	sarV
-0.459399	0.610014	thiM	-0.499362	0.0813542	hemL2
-0.47329	0.670298	yagU	-0.500181	0.190485	purR
-0.474986	0.168834	yydK	-0.50076	0.155182	fabH
-0.477422	0.26419	topB	-0.502269	0.61295	lpl2_6
-0.480815	0.424111	tagO	-0.503347	0.165212	guaA
-0.481424	0.450329	arcB	-0.504452	0.272126	est_2
-0.482068	0.0772285	thiK	-0.506658	0.018112	purB
-0.483843	0.367105	tagG	-0.509666	0.200501	cmk
-0.485021	0.188563	folK	-0.509993	0.273605	codY
-0.485371	0.179135	mnmE	-0.510142	0.212316	deoB
-0.485825	0.551539	ltaA	-0.510241	0.530994	focA
-0.486301	0.653828	ssl4_1	-0.511276	0.0791524	yydK
-0.486621	0.354802	rsbU_1	-0.512865	0.328402	obg
-0.486735	0.502337	nreC	-0.516973	0.178825	accA
-0.487011	0.128429	alr1_1	-0.517609	0.0388788	menF
-0.4887	0.365073	cspA_1	-0.517721	0.239098	veg
-0.489901	0.497795	mprF	-0.518024	0.721731	lacC_1
-0.491249	0.179875	mqo2	-0.520759	0.30335	hrtA_2
-0.492153	0.591269	splB	-0.521378	0.238613	rnhA
-0.502293	0.312749	alaS	-0.526024	0.202453	yciC_2
-0.502682	0.512144	arcA	-0.528924	0.0594487	hepT
-0.50796	0.142087	darA	-0.534178	0.450795	ssl7_2
-0.508195	0.545816	secE	-0.539462	0.234397	bioY
-0.517863	0.884624	comGA	-0.542706	0.391476	arcA
-0.51873	0.360078	glpT	-0.542785	0.111568	gcvPA
-0.52248	0.176633	fni	-0.543953	0.060091	nirQ
-0.52283	0.589358	scdA	-0.545198	0.0995693	proS
-0.52445	0.502181	tyrS	-0.545639	0.0644756	tsaB
-0.528775	0.0373963	scpA	-0.548142	0.737033	lacB
-0.532209	0.113281	era	-0.54886	0.200501	nos
-0.535135	0.195855	rnhB	-0.549525	0.0292576	yycI
-0.5371	0.330246	mtlD	-0.550145	0.0345503	glpG
-0.546752	0.377395	sarA	-0.550414	0.00280148	pbpH
-0.546786	0.0394817	queE_1	-0.552946	0.185919	mnmA
-0.549435	0.257649	gpmI	-0.553364	0.0629214	dnaC
-0.5527	0.176223	gatC_1	-0.553375	0.182357	tarM
-0.555639	0.0208453	nupG	-0.555084	0.0340801	mreC
-0.556507	0.226606	yycJ	-0.555594	0.137472	saeR
-0.557344	0.1294	ltaS	-0.558262	0.125163	atl_1
-0.558907	0.123184	catE_1	-0.559982	0.135741	acpP
-0.561017	0.133928	sigB	-0.561536	0.0419333	cvfB
-0.561055	0.313658	menG	-0.565026	0.525491	ctsR
-0.561934	0.18894	saeR	-0.566122	0.108466	dgkA
-0.562039	0.596995	map_1	-0.566689	0.0254165	gtfA_1
-0.563333	0.43953	nikB	-0.567401	0.433264	ftnA
-0.563459	0.156167	rbfA	-0.569903	0.131766	tsaE
-0.565452	0.0913002	ywiB	-0.570147	0.258362	xpt
-0.566723	0.42733	lnrL_3	-0.571767	0.30704	nikB
-0.573845	0.636706	wbjC	-0.572578	0.0279544	yhfS
-0.576394	0.439449	nreB	-0.579253	0.0995451	saeS
-0.576574	0.234527	setA	-0.57982	0.317383	citN
-0.578772	0.431058	lysP_1	-0.584581	0.118013	rluD_1
-0.579255	0.367821	pip	-0.587691	0.133484	moeA
-0.581827	0.368882	comEA	-0.59517	0.107665	coaD
-0.58522	0.342912	bcr_1	-0.598775	0.0893596	acpS
-0.587232	0.156655	dgkA	-0.601685	0.0150191	pgk
-0.594102	0.104797	moaA_2	-0.605591	0.752316	cap8A_1
-0.605776	0.0534368	rlmCD	-0.606029	0.304	lnrL_3
-0.610486	0.209137	nos	-0.606076	0.0557166	glmU
-0.613674	0.224821	mrpA	-0.613589	0.113487	pxpC_2
-0.616716	0.060284	def1	-0.621078	0.650412	sarU
-0.616721	0.422128	mutS_1	-0.626504	0.190518	nth_2
-0.618176	0.0201525	yrrB	-0.635946	0.0764295	sufU
-0.623491	0.10762	gcvPA	-0.637331	0.231509	trpG_2
-0.626317	0.510777	fhuD_1	-0.641448	0.16234	cspA_1
-0.62924	0.141612	dck	-0.649602	0.00419055	murT
-0.629701	0.247055	suhB_1	-0.649757	0.267923	plsY
-0.632388	0.264105	rsmH_1	-0.650056	0.473664	essG_4
-0.633509	0.410606	isdG_2	-0.651613	0.194923	lctP_2
-0.634525	0.428374	feuC	-0.65458	0.0404637	sigB
-0.63494	0.406072	srtB	-0.658045	0.108969	ssl1
-0.636697	0.0532966	treA	-0.659061	0.131912	queF
-0.639588	0.425066	trmL	-0.659096	0.0367798	ispE
-0.646583	0.510777	prs_1	-0.659529	0.0725109	dck
-0.649229	0.0483021	der_1	-0.659594	0.348707	ywqE_2
-0.650936	0.00335632	prs_2	-0.659821	0.00269657	whiA
-0.652335	0.194658	mshD_1	-0.667324	0.00168417	scpA
-0.653135	0.141213	cmk	-0.668441	0.662325	lacD
-0.656191	0.00378472	hemY	-0.669937	0.294148	ribE
-0.6583	0.0661983	bioB_2	-0.670754	0.303385	lrgB
-0.658935	0.0118226	rnz	-0.671141	0.0567965	gcvT
-0.667416	0.074859	mutL	-0.673615	0.321454	aldC_1
-0.669759	0.450975	ywqE_2	-0.675493	0.00133976	dnaE
-0.670313	0.0535135	divIB	-0.675566	0.0503276	rnhB
-0.676354	0.141213	alsS	-0.676543	0.794088	ywqD_1
-0.676879	0.00732679	ydjM	-0.677516	0.0202246	smc_1
-0.678863	0.0595196	auaG	-0.677875	0.0541083	gltX
-0.68244	0.0953449	gcvT	-0.681419	0.0695969	mnhD1_2
-0.682803	0.413019	thiD	-0.684304	0.169844	yojF
-0.692405	0.0612688	farB_2	-0.684973	0.267443	ribH
-0.696667	0.267555	srrA	-0.685026	0.0437375	gmuF
-0.698758	0.0962715	accA	-0.685886	0.239098	arsC
-0.700171	0.0720007	gmuF	-0.686525	0.0851418	gapA2
-0.702884	0.0316055	qoxA	-0.689649	0.0148435	gcvPB
-0.70487	0.0279097	cdaR	-0.691112	0.400939	mcsB
-0.70591	0.000551799	ffh	-0.691461	0.296008	cntD
-0.707637	0.0252389	yhfS	-0.691707	0.00248466	lipA_1
-0.709253	0.105227	pxpC_2	-0.693681	0.06498	bglA
-0.711259	0.00279306	polC	-0.697745	0.107713	zur
-0.713896	0.206854	sarV	-0.700696	0.00482879	rho
-0.714027	0.045292	argS	-0.709403	0.0279544	ybiV
-0.716771	0.0375985	glcK	-0.712982	0.0121969	glmM
-0.717667	0.285132	fadA	-0.712998	0.462905	bceB_2
-0.719549	0.211439	obg	-0.713506	0.00830027	gpsA
-0.720788	0.183419	hhaIM	-0.716106	0.00945875	def1
-0.72332	0.152107	prmA	-0.719245	0.0219852	mutS2_2
-0.723325	0.0819386	purR	-0.720305	0.218658	ribBA
-0.723987	0.0603457	hemA	-0.720479	0.0575277	pucK
-0.724837	0.205522	nusB	-0.723509	0.15352	pbuG
-0.733354	0.102389	mvaS	-0.723598	0.190518	srrA
-0.734235	0.168508	sufC	-0.725258	0.00121189	oatA_2
-0.734506	0.0398943	queG	-0.726027	0.380511	thiE
-0.735423	0.362618	isdF	-0.729892	0.237547	ptsG_1
-0.737439	0.00965594	ligA	-0.729999	0.118431	menE_2
-0.742231	0.0735015	yhaP	-0.73096	0.0315378	sodM
-0.743017	0.010736	efp	-0.733042	0.0176131	auaG
-0.749045	0.0342429	glmU	-0.734127	0.252838	fib
-0.75511	0.595842	mrpB	-0.734489	0.0633986	bceA_1
-0.757624	0.00391584	scpB	-0.740952	0.0661904	sdhA
-0.760491	0.0648486	fgd_2	-0.748042	6.55198e-05	folE2
-0.767394	0.496412	ldhD_2	-0.748756	0.0469932	bioB_1
-0.767511	0.234564	rnpA	-0.74901	0.00837461	fmt
-0.767524	0.337925	rpoE	-0.759232	0.023708	hemA
-0.771063	0.189372	cspLA	-0.762803	0.0134212	argS
-0.772652	0.0151909	nupC_1	-0.76402	0.0105575	glcK
-0.772952	0.0334434	pgsA	-0.764705	0.224205	cntF
-0.774412	0.28492	ureG	-0.764791	0.0100765	mnmE
-0.792063	0.117544	rsmD	-0.77208	0.000499298	scpB
-0.793643	0.715275	cap8A_1	-0.775199	0.130161	fba
-0.796759	0.241028	crcB_2	-0.775662	0.267057	rpoE
-0.80009	0.0457465	atl_1	-0.778365	0.0296906	tap
-0.801898	0.0403027	fruA_1	-0.781038	0.289891	ssl4_3
-0.803951	0.312929	epsL	-0.781485	0.00355021	ywiB
-0.804953	0.141612	menE_2	-0.783922	0.0142751	mutL
-0.809222	0.00100981	mnmG	-0.785172	0.0301438	rnj1
-0.809857	0.017405	murE	-0.785894	0.170698	bshB2
-0.814211	0.054705	ponA	-0.792318	0.0251928	bepA_2
-0.814243	0.133779	mepA	-0.792815	0.41959	bioK
-0.817414	0.08336	cshB	-0.796063	0.00428236	era
-0.817731	0.176097	purC	-0.808114	0.0335081	yhgF
-0.817929	0.132739	uvrA	-0.809382	1.26491e-05	gyrB
-0.825248	0.00116401	oatA_2	-0.813316	0.00942772	pgsA
-0.825531	0.0633201	bglA	-0.814117	0.380511	secY_2
-0.826461	0.173947	ktrA	-0.816792	0.0557166	pbuE
-0.832748	0.0546332	ptsI	-0.817795	0.283389	flr
-0.835075	0.0864127	ligJ	-0.822895	0.239334	esxA
-0.83563	0.0323473	thrS	-0.823139	0.163703	sigS
-0.842259	0.0168822	ispE	-0.825963	0.00785108	queH
-0.842499	0.00104272	lipA_1	-0.82811	0.00686504	rsbW
-0.846377	0.0834305	ribF	-0.830671	0.227688	znuB
-0.852063	0.0178222	mutS2_1	-0.831897	0.188825	cntE_1
-0.852949	0.0402133	sdrE	-0.840517	0.0315413	recQ_2
-0.853462	0.0929847	sbcC	-0.842994	0.182386	yajC
-0.853597	0.0850706	rimI	-0.845069	0.241234	yfmC_2
-0.855012	0.683188	bioD	-0.856722	0.0057053	farB_2
-0.85846	0.221061	nirC	-0.857165	0.222044	arsB
-0.865528	0.0812545	zur	-0.858824	0.0070582	btuD_2
-0.86824	0.00699137	cdd	-0.859117	0.0860395	pip
-0.868435	0.0196909	garK_2	-0.863403	0.00339216	divIB
-0.869595	0.0253419	yabJ	-0.864545	0.0310418	setA
-0.873421	0.0113074	ruvA	-0.870517	6.46885e-07	ffh
-0.874472	0.00393003	srrB	-0.87583	0.00922237	sspP
-0.887054	0.0717375	lnrL_1	-0.877192	0.024646	dinG
-0.887529	0.0378926	sbcD	-0.877517	0.0783349	murB
-0.88784	0.189372	lip2	-0.879662	0.00400505	ltaS
-0.891871	0.070108	splC	-0.879725	0.164127	isdG_2
-0.893818	0.234564	rocD2_2	-0.880366	0.254793	mrpC
-0.895193	0.336623	accB_1	-0.882141	0.0400574	rsmD
-0.897071	0.290267	ssl7_2	-0.883837	0.000779078	trmB
-0.898421	0.00736095	treP_2	-0.886147	0.00862572	yabJ
-0.903338	0.147088	trpG_2	-0.888702	0.0437569	rplO
-0.907389	0.183186	ansA	-0.890288	2.94775e-06	hemY
-0.910693	0.0278978	tap	-0.891439	0.00053545	rlmCD
-0.913437	0.00454831	fmt	-0.894014	0.0873824	comEA
-0.91477	0.0555893	yciC_2	-0.89443	0.0767975	ptsH
-0.916996	0.197454	yajC	-0.89628	0.0148668	sbcD
-0.918271	0.00593788	treR_2	-0.897057	0.0149655	cfiB
-0.919622	0.0712258	glcU_1	-0.902901	0.166462	bioW
-0.921536	0.182126	comFA	-0.904071	0.000211894	ligA
-0.928674	0.0600839	noc	-0.905456	0.337907	nikA
-0.931374	0.706257	leuA_3	-0.915918	0.082576	yciC_1
-0.935872	0.0587619	yclN	-0.916955	0.00790637	yhaP
-0.937991	0.121463	ecfT_2	-0.920258	0.247982	ndhB
-0.943223	0.353289	crcB_1	-0.921267	0.117736	mprF
-0.943257	0.0347224	mnhD1_2	-0.927124	0.284732	qoxD
-0.944314	0.0016621	gpsA	-0.927671	0.00549646	gatD_1
-0.952911	0.00888249	parE	-0.929746	0.0241445	lnrL_1
-0.95444	0.0940765	trmFO	-0.930251	0.0898363	mrpE
-0.954804	0.00475134	hflX	-0.940143	0.125034	scn_2
-0.95562	0.0179011	rluD_1	-0.943078	0.00116147	hflX
-0.966694	0.109151	pckA	-0.947009	0.153321	ltaA
-0.971961	0.0680411	gyrA	-0.947357	4.37038e-07	prs_2
-0.980568	0.0328338	pchA	-0.955728	0.0176131	frdA
-0.981725	0.0732644	csd	-0.95868	0.0223221	ribF
-0.985897	0.000569479	mtaB	-0.95878	2.14365e-06	polC
-0.991664	0.313425	cntL	-0.959386	0.0181185	fmtA
-0.993116	0.00611391	rsfS	-0.960166	0.00214787	rsfS
-0.994574	0.0263683	ndk	-0.961718	0.0705712	rpsU
-1.00923	0.0592862	rluB	-0.962355	0.038692	atpE
-1.01316	0.00536147	xseA	-0.962714	0.132928	xseB
-1.01525	0.000950187	rsmB	-0.970434	0.0200379	cdaA
-1.01543	0.0743089	ptsH	-0.971697	0.051018	trmFO
-1.0163	0.243524	focA	-0.979587	0.00245945	prfC
-1.01995	0.00754718	sspP	-0.980304	0.089734	fhuD_2
-1.02699	0.00895255	nusG	-0.981952	0.0297165	alsT
-1.03864	0.00710365	ybiV	-0.990933	0.000755069	thyA
-1.03871	0.448666	hlgC	-0.992121	0.00168547	arcR
-1.04019	0.0107868	greA	-0.994941	0.000804309	nnrD
-1.04263	0.0140465	yhgF	-0.997897	0.0468906	ywqG
-1.06184	8.39447e-07	recD2	-1.00039	0.0463745	entA
-1.07182	2.80694e-05	glpP	-1.00129	0.0455312	sarA
-1.07362	0.0249526	dnaJ	-1.0037	0.000678552	ruvA
-1.07632	0.00735354	coaD	-1.00537	0.00949804	accB_2
-1.08191	0.0226906	ruvB_1	-1.00653	0.172327	lpl2_7
-1.09065	0.00210764	fabF	-1.0086	4.72919e-08	tpiA
-1.09119	0.0508198	fba	-1.01052	0.170595	splB
-1.09923	5.78763e-05	ftsK	-1.01311	0.00925172	ndk
-1.10411	0.000183885	cvfB	-1.0207	2.79303e-05	recO
-1.1096	5.38593e-05	yabA	-1.0208	0.189315	sarT
-1.11072	4.42985e-09	ackA	-1.03263	0.0010716	apt
-1.11656	0.0174088	arcD	-1.03352	0.00909753	splC
-1.13043	0.0953449	qoxB	-1.03399	0.00114907	xseA
-1.13835	0.00129119	ftsY	-1.03492	1.01342e-05	pnp_1
-1.14091	0.0821563	rpmJ	-1.03526	0.0385503	nikC
-1.14424	0.00161523	apt	-1.04885	5.55474e-06	yabA
-1.15006	0.0895921	yfiY	-1.05585	0.00428236	yycJ
-1.15492	0.194992	flr	-1.05738	6.52192e-05	cdaR
-1.15995	1.06343e-05	pnp_1	-1.05948	0.0110064	sdrM
-1.1649	0.0323697	pbuG	-1.06115	6.75442e-05	rsmB
-1.16625	0.0191992	menB	-1.06899	0.284199	mrpB
-1.16628	0.0193571	cntI	-1.06917	1.02845e-05	ung
-1.17013	0.349892	sbnD	-1.07055	0.00863146	mshD_1
-1.17029	0.00427962	cfiB	-1.07498	0.00198357	pdxT
-1.17303	0.0851688	fhuD_2	-1.07525	0.00425995	mvaS
-1.19051	0.00012569	gcvPB	-1.08238	0.00338785	ptsI
-1.19365	0.0617458	ymdB	-1.08289	0.0525172	comFA
-1.19398	1.38015e-06	murT	-1.08327	0.000314016	mutS2_1
-1.20301	0.0918456	cntA	-1.08486	0.000573114	parE
-1.20954	0.210664	opuD_1	-1.08508	0.04981	mtlA
-1.21432	0.0116911	arcC2	-1.08615	0.0745579	thiM
-1.22471	1.00777e-05	recO	-1.08726	8.82349e-05	leuS
-1.23291	1.37332e-05	ctaB2	-1.08845	0.000101463	udk
-1.23305	0.000489928	tsaD	-1.09146	0.000507547	lytR
-1.23571	0.000607093	lepA	-1.09202	2.67852e-07	yrrB
-1.24206	0.027316	qoxC	-1.09346	0.00132881	sdhC
-1.24465	0.00461261	gapA2	-1.09817	0.0157871	tuf
-1.24505	0.110056	isdA	-1.09852	0.000147272	ychF
-1.24907	0.191111	qoxD	-1.10209	0.017126	rluB
-1.25237	0.177875	isdG_1	-1.10528	0.0271823	rpsK
-1.25807	0.000489928	prfC	-1.11128	0.0099532	sbcC
-1.25891	0.00102634	sufU	-1.1116	0.0317589	glpK
-1.26041	0.00368658	accB_2	-1.11229	0.00352491	yhhQ
-1.26286	1.03526e-06	secDF	-1.11618	0.125257	prs_1
-1.26633	1.21369e-05	ung	-1.11953	0.00595631	pdxS
-1.26921	0.428311	phnE_1	-1.12113	0.121374	phoB
-1.27104	0.0347224	tcaR	-1.12597	0.0295673	rplQ
-1.27112	0.0633201	fib	-1.12814	0.0153922	menA
-1.27337	0.000259941	atpH	-1.13048	0.00795622	ybiT
-1.2742	0.00967331	hemW	-1.13219	0.0019563	bceB_1
-1.289	6.00195e-06	murC	-1.14108	1.01342e-05	srrB
-1.29035	2.19537e-06	bfmBAA	-1.15038	0.0292576	adk
-1.29121	0.00466166	clpX	-1.15798	0.0238788	rpoA
-1.2919	3.24039e-05	leuS	-1.166	0.0292067	secY_1
-1.29643	0.0469601	nikC	-1.17398	0.00390776	rimI
-1.29716	6.43556e-05	ychF	-1.17767	0.00741714	infA
-1.30612	0.20069	thiE	-1.18293	2.67734e-07	rlmN
-1.30846	4.38724e-10	gatB_1	-1.18809	0.00371477	rpsN2
-1.30876	0.000203351	yfiC	-1.20168	0.00566587	menB
-1.31084	0.000385002	hemL1	-1.20865	0.000252033	thrS
-1.3127	0.0020002	ssaA	-1.20883	0.22979	ywqD_2
-1.31616	0.0108023	stp	-1.21134	0.00686504	fapR
-1.31973	0.00315148	yhhQ	-1.21167	0.0213157	rnpA
-1.32	0.000263186	arcR	-1.21383	0.00191227	gpmI
-1.32389	0.00904668	fapR	-1.22331	0.000430677	ytkD
-1.32393	0.194843	cntM	-1.22414	0.0132682	qoxC
-1.33669	6.16666e-05	atpF	-1.2313	0.000275297	nusG
-1.33762	0.0145256	murB	-1.23248	0.125394	map_1
-1.34124	0.00882875	tam	-1.2375	2.87787e-11	recD2
-1.34428	6.33286e-06	rsmI	-1.24625	0.00076802	ssaA
-1.35276	3.06736e-05	rsmE	-1.24898	0.0221995	wbnH
-1.35491	9.57466e-10	dnaG	-1.25673	6.12718e-05	garK_2
-1.35595	0.00173519	recU	-1.26059	3.54563e-06	qoxA
-1.3602	2.66594e-07	gatA	-1.2682	1.63463e-14	ackA
-1.36823	0.000213285	gatD_1	-1.27078	0.00477645	tam
-1.36999	0.00341788	sdrM	-1.27717	1.81701e-08	secDF
-1.37574	7.76748e-08	pdhC_1	-1.27718	0.00076802	recU
-1.38268	0.000109201	btuD_2	-1.27892	0.302816	mrpF
-1.38831	0.0320544	arsC	-1.27954	1.05736e-05	atpC
-1.39348	0.0349352	mrpE	-1.27963	0.051018	secE
-1.39615	0.00765002	yfmC_1	-1.27998	0.00958627	rpmG2_1
-1.39744	0.00291455	queF	-1.28235	0.00211712	noc
-1.39766	0.00165761	trmK	-1.29049	4.57111e-10	mnmG
-1.39843	8.24431e-06	udk	-1.29762	0.000966117	cshB
-1.4006	8.00019e-08	rlmN	-1.29766	1.40823e-05	smpB
-1.4019	0.036238	dltC	-1.30819	0.0246655	nreB
-1.4029	8.73296e-05	fabH	-1.30878	0.101626	ssl4_2
-1.4103	1.58692e-05	nfo	-1.31161	3.41084e-10	glpP
-1.41369	0.0746	yfmC_2	-1.31763	4.30962e-10	coaW
-1.41699	0.0027819	iscS_1	-1.33417	5.5876e-06	atpF
-1.41868	0.0328338	scn_2	-1.33427	2.18929e-05	lepA
-1.42354	0.000316144	pbpB	-1.33564	0.0349746	scn_1
-1.42419	0.0597307	ctaA	-1.33694	5.79309e-09	atpB
-1.42565	0.00055852	glmS	-1.34325	1.01632e-05	rnr
-1.42725	0.0530898	znuB	-1.35088	1.07647e-08	ftsK
-1.43763	1.55116e-06	atpA	-1.35384	8.5557e-06	tsaD
-1.45629	0.00296037	est_1	-1.35431	3.67864e-08	ctaB2
-1.46785	0.217101	tdcB	-1.35487	0.000966117	arcC2
-1.47101	1.45039e-08	atpB	-1.35673	2.35547e-06	nfo
-1.47876	0.00256086	parC	-1.37208	5.82678e-06	ftsY
-1.482	0.0027284	alsT	-1.37526	0.000719291	ruvB_1
-1.48498	0.00186213	rplO	-1.37686	0.00555615	rpsE
-1.48509	0.00244503	infA	-1.3798	0.0294939	cap8A_2
-1.4943	0.00936115	glpK	-1.38816	1.19764e-08	mtaB
-1.49451	2.89043e-09	ptpB	-1.39634	0.0319079	rpmA
-1.50056	0.00330666	plc	-1.40065	4.42953e-05	alsS
-1.51418	0.00104272	pbuE	-1.41327	0.011357	rpmJ
-1.51496	3.64115e-10	prkC	-1.41652	0.00155092	uvrA
-1.51803	0.00834308	rpmH	-1.41915	0.000554181	iscS_1
-1.52084	0.0480006	sbnE	-1.42139	0.00400505	rpsM
-1.5303	0.00040965	sdhA	-1.42203	0.223498	leuA_2
-1.53441	7.38107e-06	rnr	-1.42219	0.0090937	rpsO
-1.53928	0.22877	narT	-1.42994	0.000323534	clpX
-1.543	6.88995e-06	yqeH	-1.43549	0.00232514	nagP
-1.55053	4.28469e-05	queA	-1.44209	1.90543e-07	yqeN
-1.55054	0.00220849	atpE	-1.44642	0.000271925	valS
-1.55652	0.00131675	rpsT	-1.45823	0.000677129	est_1
-1.56119	0.081505	cntK	-1.4639	0.0131219	thiD
-1.56252	2.15799e-09	tig	-1.46841	0.000930399	rpmD
-1.56641	0.0276216	xseB	-1.46855	0.000379237	plc
-1.56701	0.0346939	fecD	-1.47135	8.58767e-06	atpD
-1.57192	0.000523596	bfmBAB	-1.48052	4.37236e-05	glmS
-1.57436	0.000808198	ybiT	-1.48634	1.21986e-10	gatA
-1.57526	0.00943498	plsY	-1.48775	3.33462e-06	gatC_1
-1.58323	0.00374459	nadD	-1.49136	0.04196	chp
-1.58372	1.63956e-06	nnrD	-1.49458	6.88943e-08	mscS
-1.58561	0.0999688	wbpI	-1.49863	1.25134e-08	atpA
-1.58744	0.00257074	sbnF	-1.50587	1.80565e-10	bfmBAA
-1.59662	1.91663e-06	trmR	-1.50614	0.000735071	gyrA
-1.60034	9.21157e-07	dltA_1	-1.52404	0.0291837	hel
-1.60045	1.53109e-09	rho	-1.5329	0.197862	hlgA
-1.60239	1.37425e-06	tilS	-1.5333	1.08363e-07	plsX
-1.60266	0.00192654	lctP_2	-1.54587	1.78448e-07	yfiC
-1.60937	0.00427997	rpoA	-1.54693	0.00682069	nirC
-1.62102	4.07161e-07	yqeN	-1.55057	0.0176178	ctaA
-1.62203	0.00578666	secY_1	-1.55169	3.18207e-06	queA
-1.62766	0.00335632	rpsM	-1.55367	6.77521e-10	rsmI
-1.63522	4.94561e-07	atpC	-1.55465	7.58156e-08	tgt
-1.63633	0.00386435	rpmF	-1.55914	1.39785e-08	rsmE
-1.64452	0.00455179	opuD_3	-1.56031	3.82145e-05	rpsG
-1.64782	0.00147769	engB	-1.56055	0.0801811	opuCD
-1.64858	4.62836e-07	tgt	-1.57629	8.4421e-07	rpsL
-1.6551	0.00419653	adk	-1.5779	0.00152002	opuD_3
-1.65663	0.0224012	cntB	-1.57852	0.00016134	hemW
-1.65846	0.000344408	galK	-1.58219	0.00284212	rplF
-1.66157	2.2591e-09	mtnN	-1.58242	0.000367607	stp
-1.66304	2.05737e-08	pdhA	-1.58245	3.30536e-08	dltA_1
-1.66632	2.00342e-13	sigA	-1.58285	1.44226e-07	atpH
-1.6673	7.50247e-06	rsmG	-1.5932	0.00335132	nreC
-1.66875	8.05569e-06	yhbY	-1.59758	6.59417e-07	fabG
-1.66997	0.0279436	nupC_2	-1.60234	0.000175922	parC
-1.6734	7.91027e-07	smpB	-1.61267	0.00118498	rpmF
-1.67645	0.000331226	bioY	-1.61302	0.00280343	dnaK
-1.67777	0.0973063	pflA	-1.62642	1.98817e-08	atpG
-1.6791	0.0648486	yfiZ_2	-1.63098	2.1238e-05	fusA
-1.68001	0.00210672	rpsK	-1.63199	0.0154483	sceD
-1.68311	2.56477e-07	plsX	-1.63621	4.71692e-12	mtnN
-1.69211	2.50482e-07	atpG	-1.63727	0.00322719	grpE
-1.69891	0.470451	lacB	-1.63836	1.45709e-06	fabD
-1.70426	6.45925e-08	yidC	-1.63952	3.58029e-08	yqeH
-1.71267	0.0275695	cap8A_2	-1.64392	0.00408165	dltC
-1.7136	0.00051093	scn_3	-1.65116	2.63846e-15	ptpB
-1.71964	0.00103539	rlhA	-1.66298	2.35802e-09	yidC
-1.72472	0.0239675	norB_3	-1.66329	0.00423088	potA
-1.7349	5.23274e-08	mscS	-1.67557	8.0516e-05	ywlC
-1.74266	1.84033e-08	tsf	-1.67627	5.41907e-07	catD
-1.74635	2.32098e-06	atpD	-1.67988	3.69242e-20	gatB_1
-1.74697	0.00106477	nagP	-1.68319	2.93879e-05	prmA
-1.75938	0.0026642	patA	-1.68325	0.0647343	tenA
-1.78073	0.0216058	lacC_2	-1.70318	6.52701e-07	pbpB
-1.79824	0.0301264	sceD	-1.70745	0.060603	nikD
-1.80981	1.86411e-07	hemC	-1.71225	0.458397	esaB
-1.8107	9.40146e-14	coaW	-1.71843	1.83177e-05	dnaJ
-1.81604	0.0811868	cidA	-1.72058	0.00730461	ribU
-1.81768	0.0344419	yclP	-1.7255	0.0175993	scdA
-1.82663	4.3898e-08	pdhB	-1.73858	1.44396e-06	fpgS
-1.82879	4.04506e-08	hemB	-1.74251	0.00215216	qoxB
-1.83678	0.000347299	menA	-1.76357	7.32184e-06	bfmBAB
-1.83802	2.68088e-05	sbnI	-1.77432	5.05865e-05	thiI
-1.85359	1.39032e-06	fabD	-1.77533	1.19048e-09	ileS
-1.85807	3.33367e-08	thrB_2	-1.77718	0.000389864	rpsR
-1.85844	0.000910296	rplQ	-1.7782	0.00276997	tyrS
-1.86374	2.31513e-05	valS	-1.79182	2.51428e-09	queE_2
-1.88377	0.000137308	rpmD	-1.79317	1.68717e-17	prkC
-1.90623	4.40306e-09	menD	-1.82228	3.86196e-06	rsmC
-1.90806	0.0113769	yclO	-1.82263	0.0253245	phnE_2
-1.91305	3.33367e-08	dltD	-1.82309	1.72686e-15	tig
-1.93627	0.0162831	yfiZ_1	-1.83003	1.34956e-08	rsmG
-1.93813	8.2515e-08	fabG	-1.83397	2.05475e-09	dltD
-1.95141	1.42726e-09	pdhC_2	-1.84724	2.87016e-05	rpsH
-1.95975	0.0183925	ndhB	-1.85525	1.11161e-12	pdhA
-1.96151	0.010122	pyrD	-1.85706	0.0295673	puuR
-1.98536	0.0081863	arsB	-1.8617	8.71393e-12	tsf
-1.98771	0.00307962	sigS	-1.86396	0.0220638	lctP_1
-1.9884	0.00409629	scn_1	-1.88191	0.00997078	emp
-1.98844	5.95673e-05	thiI	-1.88333	6.14841e-06	rplR
-1.98964	1.15995e-11	mdrP_1	-1.8881	0.000213369	patA
-1.99133	1.50366e-14	frr	-1.8906	8.9178e-14	mdrP_1
-1.99779	8.44726e-06	rsmC	-1.89341	1.45721e-21	sigA
-2.00269	1.02063e-15	hpt	-1.89549	0.0221441	cidA
-2.01181	9.64452e-14	murD	-1.89714	2.41078e-07	hlb_1
-2.02495	1.37752e-07	pdhD	-1.90216	9.3956e-10	yhbY
-2.02816	0.249232	lacD	-1.91198	8.59571e-13	rluD_2
-2.02889	5.62508e-07	fpgS	-1.91238	4.9387e-18	pdhC_1
-2.03646	2.37143e-15	uppS	-1.91885	0.000178044	potB
-2.04478	7.1521e-05	queD	-1.9263	1.67241e-11	hemB
-2.04935	0.0296507	yfhA	-1.94658	1.42802e-15	murC
-2.05687	1.26095e-07	menH	-1.94949	7.82574e-05	rpmH
-2.0629	5.14518e-05	odh	-1.95875	8.71e-07	rpsI
-2.07258	0.000106883	sbnH	-1.95978	0.00143446	groL
-2.0915	2.94638e-05	rpsP	-1.96018	0.0326108	clpB
-2.10728	1.1828e-07	pyrH	-1.96365	1.38972e-06	queD
-2.11174	0.000398089	rpsO	-1.96927	4.99168e-07	mleN_2
-2.12328	2.13792e-08	rpoB	-1.97769	2.45488e-05	nadD
-2.12345	0.216957	mrpF	-1.98119	4.31812e-25	dnaG
-2.13069	7.90579e-11	ileS	-1.98686	2.33871e-12	tilS
-2.14034	0.0219796	ssl4_2	-1.99006	1.09832e-05	rlhA
-2.16869	7.65041e-06	tuf	-1.99111	1.16275e-11	pdhB
-2.18385	1.8394e-08	pheT	-1.99315	2.75337e-14	aroE
-2.19329	4.97657e-13	aroE	-1.99572	2.42713e-12	pdhC_2
-2.21387	2.09711e-06	rplR	-2.02268	1.06817e-10	hemL1
-2.22345	0.000369269	lspA	-2.029	0.0019563	treP_1
-2.23289	0.000496643	cntE_2	-2.03833	7.81044e-07	rplE
-2.23712	0.000194116	entA	-2.04598	3.64802e-20	uppS
-2.25144	1.37317e-05	pheS	-2.04778	0.000216097	rplU
-2.29557	2.7426e-07	rpsI	-2.05202	6.02707e-10	rplK
-2.29906	0.000374603	cntE_1	-2.06126	1.23776e-09	pdhD
-2.31401	1.6333e-05	rpsE	-2.06738	3.20956e-06	engB
-2.3174	4.13833e-07	rpoC	-2.07021	2.56389e-06	rpsP
-2.32587	6.26367e-05	rplF	-2.07447	7.20142e-07	rpsZ
-2.32709	9.9801e-07	ywlC	-2.07547	3.338e-06	odh
-2.34771	2.14228e-11	rplGB	-2.07966	6.00974e-08	rplX
-2.34952	1.20576e-25	phaB	-2.09115	0.000367607	ydcV
-2.34972	2.18134e-06	dus	-2.10192	1.22245e-13	trmR
-2.35886	3.46811e-11	queE_2	-2.11088	6.0515e-07	rplN
-2.36371	1.31169e-08	rpsG	-2.11342	0.000167946	sbi
-2.37099	3.10031e-08	rplM	-2.11619	1.68786e-23	hpt
-2.39677	1.16964e-06	brnQ_1	-2.12842	3.18297e-06	rplB
-2.41231	0.00015118	cntF	-2.13175	2.15057e-07	rplA
-2.44041	3.61563e-08	mleN_2	-2.145	0.00926311	nasF
-2.44619	2.42304e-09	pyrG	-2.16124	2.9621e-20	murD
-2.46404	5.11365e-05	ythB	-2.17338	3.6257e-09	trmK
-2.46802	4.72176e-07	rpsH	-2.18474	0.0973797	leuA_3
-2.47315	3.82455e-16	rimP	-2.21527	0.000275629	groS
-2.47671	8.15582e-05	garL	-2.22144	2.85157e-07	brnQ_1
-2.49204	9.26097e-09	isaA	-2.22689	6.59724e-08	rpsT
-2.49561	0.000491368	nucH	-2.2331	6.23081e-13	rplGB
-2.50159	5.75644e-07	rpmE2	-2.23389	5.39768e-19	queC
-2.5081	0.00794261	puuR	-2.27145	1.10286e-09	pchA
-2.53497	1.67711e-09	fusA	-2.2718	1.55332e-05	cntE_2
-2.55729	9.8753e-15	mraY	-2.28153	3.2721e-08	rplS
-2.56384	7.337e-05	yfcA	-2.30487	8.17657e-07	rpsQ
-2.5782	3.80362e-17	gltS	-2.31932	1.69007e-07	rpmE2
-2.58562	1.63483e-09	rplY	-2.33952	6.21308e-19	gltS
-2.60905	9.83824e-16	rlmL	-2.34408	1.43246e-08	rpmC
-2.6527	1.8634e-10	prmC	-2.35532	4.57217e-08	dus
-2.65355	4.50941e-07	rpsQ	-2.35694	0.311874	comGA
-2.66178	1.66718e-18	rluD_2	-2.3691	4.20918e-07	ssbA_2
-2.66723	4.9328e-13	tdk	-2.39367	2.20278e-07	rplD
-2.71133	1.17035e-14	rpsL	-2.40237	1.06508e-09	galK
-2.71307	1.1627e-23	nusA	-2.40358	7.89338e-16	hemC
-2.73167	4.91961e-05	ythA	-2.44642	1.73432e-12	pyrH
-2.73378	1.29737e-13	rplK	-2.44738	6.18559e-06	lspA
-2.73518	4.72841e-07	hisS	-2.45704	1.14226e-11	pyrG
-2.73934	1.53746e-11	rplW	-2.46875	6.40007e-12	rplW
-2.76417	6.4427e-06	rplU	-2.4791	5.12373e-28	frr
-2.78073	6.29909e-14	catD	-2.47966	5.66574e-09	rpsF
-2.78838	8.25074e-11	rplX	-2.47977	1.74367e-08	rplL
-2.81334	1.95298e-05	cntD	-2.49347	9.83738e-06	yfcA
-2.82921	0.000302939	chp	-2.49714	3.76206e-11	rplM
-2.83263	0.000111696	treP_1	-2.50145	6.72537e-11	isaA
-2.83553	0.00183274	cntC	-2.50679	2.88295e-08	pheS
-2.84541	1.96493e-08	rplB	-2.52267	4.00636e-10	rpsS
-2.85582	1.61187e-09	rpsZ	-2.52697	1.01737e-13	pheT
-2.86381	1.73411e-09	opuD_2	-2.52704	2.64859e-10	rpsC
-2.86903	7.5172e-06	lrgB	-2.53248	0.00135051	hlb_2
-2.87592	3.34604e-10	rplE	-2.53982	0.00143446	yagU
-2.91057	7.18798e-18	rpsB	-2.55864	0.0414691	nasE
-2.92109	6.95242e-18	typA	-2.5694	1.06098e-14	rpoB
-2.95282	3.33039e-10	rplN	-2.57807	1.58471e-09	rplP
-2.95355	5.70752e-09	guaC	-2.58633	1.09367e-11	rplV
-2.95863	6.52172e-11	rpsS	-2.58902	2.03353e-19	thrB_2
-2.96685	9.06163e-37	infB	-2.60733	0.00336865	hmp
-2.97317	0.000441687	emp	-2.60824	5.09288e-08	potD
-2.97429	2.45783e-06	potA	-2.61013	4.8124e-28	nusA
-3.00239	4.45175e-21	prfA	-2.63923	1.95058e-20	mraY
-3.01657	1.47059e-16	rplGA	-2.64943	2.63495e-12	rplY
-3.04681	7.89164e-08	potB	-2.66488	7.82263e-12	aspS
-3.05453	1.22683e-05	ydjF	-2.66786	2.88562e-11	rpoC
-3.05631	9.7532e-14	purA	-2.67369	5.39768e-19	typA
-3.05672	3.03276e-19	queC	-2.70413	9.07376e-25	rimP
-3.06188	8.31251e-06	rpmA	-2.70793	1.42019e-10	rplJ
-3.0707	2.37533e-12	aspS	-2.71455	2.94775e-06	lrgA
-3.14884	4.08443e-12	rplA	-2.74047	6.12545e-49	phaB
-3.16475	3.65944e-09	fnbB	-2.74375	1.06179e-16	menH
-3.18994	9.9183e-13	rpsC	-2.74563	2.62287e-22	rlmL
-3.2061	1.176e-19	rpsD	-2.75325	2.73309e-06	ythA
-3.21343	5.05187e-11	rplC	-2.76695	6.84695e-18	tdk
-3.26965	9.57466e-10	rpsJ	-2.77371	1.24954e-07	ythB
-3.27931	7.77168e-13	rplS	-2.79422	4.50776e-09	hisS
-3.28972	1.4475e-12	rpmC	-2.7991	1.17285e-41	infB
-3.30748	9.70031e-15	rplV	-2.80201	1.32884e-14	prmC
-3.36679	6.47328e-05	yclQ	-2.80629	1.18621e-10	rplC
-3.48612	1.16021e-10	rpsR	-2.81519	5.29379e-24	prfA
-3.5017	9.9801e-07	fnbA	-2.86428	0.000658698	ldhD_2
-3.50552	1.28271e-13	rpsF	-2.87336	1.78735e-10	ssaA2
-3.53405	4.66517e-12	rplD	-2.93993	6.93405e-21	rpsD
-3.5589	5.68219e-12	ssbA_2	-2.95208	2.65298e-08	rplT
-3.58347	0.000661292	hlb_2	-2.9593	2.91351e-26	menD
-3.59595	6.49966e-07	rpmI	-3.0096	2.48166e-10	fnbB
-3.62112	2.09658e-11	potD	-3.0431	3.6203e-13	opuD_2
-3.62376	3.97047e-16	pyrR	-3.07595	1.5431e-23	rplGA
-3.62901	2.83256e-09	sbi	-3.09795	1.51941e-06	rpmI
-3.63804	0.0274355	leuA_2	-3.10199	2.8007e-07	nucH
-3.64554	1.22536e-32	ptsG_3	-3.10319	5.70674e-11	rpsJ
-3.69058	9.8753e-15	rplP	-3.11145	1.47762e-14	scn_3
-3.70385	5.01485e-08	isdB	-3.14443	1.10339e-13	guaC
-3.71988	2.69124e-15	rplJ	-3.15776	3.03848e-14	infC
-3.72934	3.24133e-10	rplT	-3.27586	4.03331e-28	rpsB
-3.73282	0.0219906	nasE	-3.3716	5.00048e-21	purA
-3.75732	9.86774e-16	infC	-3.45009	5.89624e-08	pyrD
-3.76236	1.92163e-15	cshA	-3.4535	2.09915e-16	cshA
-3.80828	3.95659e-09	ydcV	-3.7247	3.08616e-09	fnbA
-3.89138	1.32816e-15	rplL	-3.76844	2.72045e-44	ptsG_3
-3.96334	4.85701e-16	rimM	-4.02311	7.3324e-32	pyrE
-3.99262	6.5462e-23	hlb_1	-4.02798	1.29213e-18	pyrF
-3.99687	1.81482e-12	trmD	-4.06915	6.00585e-26	pyrR
-4.23315	0.000126185	mrpC	-4.07572	2.56595e-07	pflA
-4.27329	2.89569e-16	pyrF	-4.15054	1.37658e-23	rimM
-4.36521	1.3696e-22	carB	-4.20651	1.74942e-17	trmD
-4.36739	4.96938e-28	pyrE	-4.28045	1.8719e-27	carB
-4.55411	7.74977e-21	carA_1	-4.40159	4.15769e-06	narT
-4.58536	1.93839e-12	lrgA	-4.72342	5.38141e-19	pyrB
-4.74592	1.68519e-16	pyrC	-4.81592	1.20918e-07	tdcB
-5.05784	7.85741e-24	ssaA2	-4.93632	4.396e-32	carA_1
-5.21172	3.82336e-17	pyrB	-5.10518	2.36514e-24	pyrC
-5.21394	3.80064e-21	pyrP	-5.22615	6.4365e-29	pyrP
-5.74803	1.09096e-10	ssl5_1	-5.29326	1.537e-11	ssl5_1
